# Supplementary material for: Gut Microbes Reveal Pseudomonas Medicates Ingestion Preference via Protein Utilization and Cellular Homeostasis Under Feed Domestication in Freshwater Drum, Aplodinotus grunniens
Source: Front Microbiol. 2022 May 26;13:861705. doi: 10.3389/fmicb.2022.861705 (PMC9204248; doi:10.3389/fmicb.2022.861705)
Supplement: Supplementary Table 1 — Differentially expressed genes (DEGs) under feed domestication in A. grunniens intestine. (A) Upregulated DEGs; (B) downregulated DEGs. Transcripts with | fold change| ≥ 2 and corrected P-value < 0.05 were identified as DEGs. [file Data_Sheet_1.XLSX]

## Sheet: Tab S1A Up-regulated
Supplementary Table 1 Differentially expressed genes (DEGs) under feed domestication in A. grunniens intestine
Gene_id	FC(DOM/WT)	Log2FC(DOM/WT)	Pvalue	Corrected-Pvalue	Regulate	WT	DOM	WT-1	WT-2	WT-3	DOM-1	DOM-2	DOM-3	NR description
transcript12900_f4p0_2127	32.3885	5.01741	8.24182e-48	9.27535e-44	up	0.616667	24.4767	0.28	0.87	0.7	21.28	24.89	27.26	TKS80667.1(Cytochrome P450 2A10 [Collichthys lucidus])
transcript16899_f2p0_1724	4.7939	2.2612	1.09061e-28	6.13686e-25	up	5.20333	33.03	3.76	5.46	6.39	32.73	40.52	25.84	XP_019117249.1(collagen alpha-1(I) chain [Larimichthys crocea])
transcript10207_f13p0_2413	36.4009	5.1859	2.52006e-26	9.45359e-23	up	10.6767	477.487	4.1	18.07	9.86	393.29	480.83	558.34	KAE8294482.1(Sodium-dependent phosphate transport protein 2B [Larimichthys crocea])
transcript8873_f106p0_2547	4285.03	12.0651	9.81259e-22	2.45402e-18	up	0	20.7	0	0	0	31.35	18.31	12.44	XP_010747757.1(dolichyl-diphosphooligosaccharide--protein glycosyltransferase subunit STT3A [Larimichthys crocea])
transcript21513_f3p0_1191	4.30403	2.10569	1.00844e-19	1.5132e-16	up	20.7	115.4	12	24.31	25.79	145.52	100.14	100.54	KAE8293119.1(Intermediate filament protein ON3 [Larimichthys crocea])
transcript19398_f17p0_1246	3.1948	1.67573	7.69458e-18	9.62165e-15	up	7.75	32.8933	5.99	8.52	8.74	29.45	36.93	32.3	XP_022596671.1(protein CREG2 [Seriola dumerili])
transcript3775_f2p0_3506	3.61826	1.8553	5.66602e-17	5.79686e-14	up	3.01	13.9233	1.7	3.49	3.84	13.89	16.34	11.54	QFN51891.1(collagen type I alpha 2 chain [Nibea coibor])
transcript3009_f8p0_3688	700.617	9.45248	2.13564e-16	2.00288e-13	up	0.0366667	39.0267	0.07	0	0.04	37.56	74.26	5.26	XP_019131407.2(glutamyl aminopeptidase isoform X1 [Larimichthys crocea])
transcript202_f5p0_6064	4.12174	2.04325	5.96469e-15	4.79476e-12	up	8.79	47.0967	5.79	8.91	11.67	45.22	61.48	34.59	XP_019117249.1(collagen alpha-1(I) chain [Larimichthys crocea])
transcript7299_f3p0_2819	10.6323	3.41038	1.00276e-14	7.69699e-12	up	0.59	7.83	0.26	0.57	0.94	6.35	10.98	6.16	XP_027128171.1(UDP-glucuronosyltransferase 2A1 isoform X1 [Larimichthys crocea])
transcript11301_f212p0_2123	1073741824	30	1.60361e-14	1.16433e-11	up	0	546.91	0	0	0	150.9	0	1489.83	KAE8298142.1(Keratin, type II cytoskeletal 8 Cytokeratin-8 [Larimichthys crocea])
transcript4965_f5p0_3219	2.80417	1.48757	4.1017e-14	2.71532e-11	up	2.49333	9.22	1.9	2.59	2.99	10.77	7.93	8.96	XP_010743470.1(SWI/SNF-related matrix-associated actin-dependent regulator of chromatin subfamily D member 2 [Larimichthys crocea])
transcript2753_f5p0_3774	3.00707	1.58836	4.70314e-14	3.02452e-11	up	1.92333	7.43667	1.15	2.29	2.33	9.01	6.97	6.33	XP_010744845.2(interferon regulatory factor 4 isoform X1 [Larimichthys crocea])
transcript12173_f2p0_2193	2631.37	11.3616	9.89065e-14	6.01672e-11	up	0	14.4533	0	0	0	20.55	2.48	20.33	XP_027130763.1(REST corepressor 1 [Larimichthys crocea])
transcript9499_f2p0_2484	3.20532e+08	28.2559	4.74116e-13	2.48172e-10	up	0	121.083	0	0	0	166.37	196.88	0	XP_010730997.1(sodium-dependent neutral amino acid transporter B(0)AT1-like [Larimichthys crocea])
transcript16320_f61p0_1673	7.12752	2.8334	5.49789e-13	2.81242e-10	up	22.3067	198.433	8.95	22.3	35.67	211.42	231.71	152.17	XP_010742359.1(butyrophilin subfamily 3 member A3-like [Larimichthys crocea])
transcript14405_f98p0_1897	276.904	8.11324	6.72678e-13	3.34954e-10	up	0.0466667	14.21	0	0.14	0	24.56	5.63	12.44	XP_027138735.1(T-complex protein 1 subunit delta [Larimichthys crocea])
transcript308_f4p0_5746	5.23501	2.38819	6.84552e-13	3.34954e-10	up	15.0333	98.1733	8.1	18.63	18.37	80.38	94.03	120.11	KAE8284564.1(Unconventional myosin-XV Unconventional myosin-15 [Larimichthys crocea])
transcript7359_f28p0_2721	2.55967	1.35596	1.03539e-12	4.75605e-10	up	11.3433	37.65	7.37	11.38	15.28	44.56	35.63	32.76	XP_019113215.1(ras-related protein Rab-31 [Larimichthys crocea])
transcript10252_f2p0_2425	5.68417	2.50695	1.65594e-12	7.16767e-10	up	0.966667	7.59667	0.98	0.88	1.04	6.77	9.97	6.05	KAE8278045.1(hypothetical protein D5F01_LYC23898 [Larimichthys crocea])
transcript3789_f2p0_3475	2.89654	1.53433	2.85388e-12	1.18954e-09	up	3.4	12.5667	1.86	4.16	4.18	14.61	12.35	10.74	TKS79650.1(Chemokine XC receptor 1 G-protein coupled receptor 5 [Collichthys lucidus])
transcript22147_f43p0_1045	3.09686	1.63081	7.82305e-12	2.88658e-09	up	95.4767	390.543	67.83	129.12	89.48	370.7	408.22	392.71	XP_027137044.1(uncharacterized protein LOC104938417 isoform X1 [Larimichthys crocea])
transcript15673_f16p0_1814	3.85593	1.94708	8.91584e-12	3.14116e-09	up	1.32	6.94333	1.22	1.44	1.3	7.54	7.71	5.58	NP_001158692.1(ras-related protein Rap-1b [Oncorhynchus mykiss])
transcript10328_f2p0_2389	5.14004	2.36178	1.06297e-11	3.68081e-09	up	1.43333	10.2133	1.38	1.44	1.48	9.92	13.86	6.86	KAE8278045.1(hypothetical protein D5F01_LYC23898 [Larimichthys crocea])
transcript653_f28p0_5090	4.42834	2.14677	1.56244e-11	5.17167e-09	up	4.45667	25.4333	2.5	6.13	4.74	25.4	33.26	17.64	QFN51891.1(collagen type I alpha 2 chain [Nibea coibor])
transcript4199_f2p0_3383	1553.98	10.6018	2.1067e-11	6.67854e-09	up	0	5.20667	0	0	0	0.87	6.88	7.87	XP_027142396.1(spectrin alpha chain, non-erythrocytic 1 isoform X6 [Larimichthys crocea])
transcript2104_f3p0_4062	3.12109	1.64205	6.5714e-11	1.94617e-08	up	3.39333	13.3533	1.89	3.81	4.48	14.08	11.61	14.37	XP_027134715.1(paxillin isoform X2 [Larimichthys crocea])
transcript891_f3p0_4868	3.92819	1.97386	1.56525e-10	4.34946e-08	up	2.37333	12.18	1.57	3.17	2.38	10.67	16.8	9.07	TWW69453.1(Collagen alpha-1(I) chain [Takifugu flavidus])
transcript13283_f30p0_1903	2.53475	1.34184	2.01271e-10	5.26769e-08	up	12.6767	42.1333	8.39	13.62	16.02	54.32	38.9	33.18	XP_010730533.2(cytohesin-interacting protein [Larimichthys crocea])
transcript13939_f3p0_2001	6.94033	2.795	2.52396e-10	6.45559e-08	up	1.25333	10.6167	0.44	1.31	2.01	11.61	9.25	10.99	KAA8580156.1(hypothetical protein FQN60_005691 [Etheostoma spectabile])
transcript592_f3p0_5179	2.80905	1.49008	4.20703e-10	1.04057e-07	up	0.95	3.47	0.63	1.1	1.12	3.47	4.28	2.66	TKS73111.1(Matrix metalloproteinase-15 [Collichthys lucidus])
transcript446_f4p0_5432	4.32089	2.11133	5.35536e-10	1.28232e-07	up	2.01667	11.7667	1.91	1.91	2.23	8.62	16.04	10.64	QFN51891.1(collagen type I alpha 2 chain [Nibea coibor])
transcript1454_f4p0_4394	2.64328	1.40233	5.4589e-10	1.29336e-07	up	4.42	14.91	2.66	5.74	4.86	13.58	16.15	15	XP_010755449.2(CLOCK-interacting pacemaker [Larimichthys crocea])
transcript14489_f25p0_1917	918.491	9.84312	6.73143e-10	1.57824e-07	up	0	5.78333	0	0	0	1.13	7.66	8.56	KAE8286507.1(DNA repair protein XRCC3 X-ray repair cross-complementing protein 3 [Larimichthys crocea])
transcript503_f3p0_5336	6.44855	2.68897	7.04204e-10	1.63404e-07	up	8.74	69.97	3.26	9.8	13.16	97.1	58.53	54.28	TKS89544.1(Collagen alpha-1(I) chain [Collichthys lucidus])
transcript9320_f4p0_2535	2.33629	1.22422	9.34244e-10	2.12404e-07	up	1.62	4.93333	1.14	1.97	1.75	5.19	5.15	4.46	KAE8286917.1(Cerebral cavernous malformations protein 2-like protein Malcavernin [Larimichthys crocea])
transcript1804_f9p0_4239	140.444	7.13385	1.08842e-09	2.40178e-07	up	0.01	2.73333	0.03	0	0	3.72	3.62	0.86	AFC89899.1(complement component C3 [Miichthys miiuy])
transcript928_f2p0_4828	3.50421	1.80909	1.57169e-09	3.30612e-07	up	3.54667	16.9833	3.27	3.56	3.81	17.87	21.93	11.15	QFN51891.1(collagen type I alpha 2 chain [Nibea coibor])
transcript5374_f4p0_3137	3.47965	1.79894	1.92844e-09	3.94594e-07	up	2.78667	12.82	1.98	2.87	3.51	13.1	17.28	8.08	XP_033504427.1(Krueppel-like factor 11a isoform X1 [Epinephelus lanceolatus])
transcript9655_f8p0_2482	2.71134	1.439	3.19437e-09	6.29228e-07	up	3.56333	13.1133	3.14	3.17	4.38	15.54	13.74	10.06	XP_019127654.2(carboxypeptidase Z isoform X2 [Larimichthys crocea])
transcript10948_f30p0_2240	466.267	8.86501	3.21491e-09	6.29228e-07	up	0.00333333	2.63	0	0	0.01	3.29	3.8	0.8	XP_010749933.1(thimet oligopeptidase [Larimichthys crocea])
transcript9857_f2p0_2442	2.04947	1.03525	3.4732e-09	6.68161e-07	up	7.11	19.28	5.66	7.08	8.59	18.02	21.14	18.68	XP_010732017.1(uncharacterized protein LOC104921241 [Larimichthys crocea])
transcript4781_f3p0_3259	2.96063	1.5659	4.0627e-09	7.74943e-07	up	3.36667	12.8933	2.1	3.45	4.55	17.05	10.4	11.23	XP_010740477.2(matrix metalloproteinase-14 [Larimichthys crocea])
transcript630_f3p0_5134	3.0672	1.61692	5.50564e-09	1.02414e-06	up	0.516667	2.05667	0.35	0.46	0.74	2.2	2.26	1.71	XP_027146487.1(integrin alpha-6 isoform X2 [Larimichthys crocea])
transcript23047_f77p0_895	567.662	9.14889	6.99704e-09	1.2909e-06	up	0	9.73	0	0	0	19.96	3.12	6.11	KAE8279834.1(Chymotrypsin-like elastase family member 2A [Larimichthys crocea])
transcript12718_f6p0_2151	2.00906	1.00652	7.19472e-09	1.31658e-06	up	12.38	32.97	9.68	15.11	12.35	33.28	33.72	31.91	XP_019128256.2(filamin-binding LIM protein 1 [Larimichthys crocea])
transcript15196_f5p0_1895	3.63435	1.8617	7.83451e-09	1.42209e-06	up	9.73333	45.64	6.3	8.28	14.62	36.87	59.02	41.03	TKS89544.1(Collagen alpha-1(I) chain [Collichthys lucidus])
transcript11796_f2p0_2225	3.59885	1.84754	8.23987e-09	1.4837e-06	up	1.67333	8.02333	1.25	2.36	1.41	10.14	7.81	6.12	XP_030297788.1(Fc receptor-like protein 5 isoform X1 [Sparus aurata])
transcript19802_f3p0_1389	7.42437	2.89227	8.7063e-09	1.543e-06	up	0.33	3.16667	0.21	0.25	0.53	3.75	2.78	2.97	XP_010752881.1(C-X-C chemokine receptor type 4 [Larimichthys crocea])
transcript14583_f30p0_1888	2.00672	1.00484	8.92732e-09	1.56981e-06	up	8.39	22.48	6.48	9.87	8.82	24.59	25.17	17.68	TKS82532.1(G-protein-signaling modulator 1 [Collichthys lucidus])
transcript10379_f12p0_2198	2.0789	1.05582	1.18695e-08	2.071e-06	up	5.77667	16.0233	4.57	6.2	6.56	19.78	14.81	13.48	XP_010728543.3(leupaxin [Larimichthys crocea])
transcript27283_f2p0_438	2.92926	1.55054	1.31442e-08	2.24459e-06	up	14.77	58.8967	8.98	16.46	18.87	73.42	49.4	53.87	XP_010752773.2(vesicle-associated membrane protein 8 isoform X1 [Larimichthys crocea])
transcript9318_f9p0_2511	2.1478	1.10286	1.31489e-08	2.24459e-06	up	4.37333	12.2933	3.28	5.09	4.75	11.45	12.43	13	XP_010733905.2(protein FAM53C [Larimichthys crocea])
transcript18586_f2p0_1547	2.21941	1.15018	1.89424e-08	3.08954e-06	up	8.88333	26.1333	6.53	8.37	11.75	31.9	24.97	21.53	XP_027127895.1(olfactomedin-like [Larimichthys crocea])
transcript1049_f2p0_4720	4.40199	2.13816	2.13542e-08	3.43314e-06	up	77.6633	422.083	38.09	82.41	112.49	335.03	423.54	507.68	XP_019131407.2(glutamyl aminopeptidase isoform X1 [Larimichthys crocea])
transcript18660_f7p0_1516	3.59842	1.84737	2.99337e-08	4.6147e-06	up	32.25	147.297	15.51	48.57	32.67	170.41	134.05	137.43	XP_003449188.1(keratin, type II cytoskeletal 8 [Oreochromis niloticus])
transcript22313_f7p0_1113	3.86549	1.95065	4.07436e-08	6.03327e-06	up	20.78	108.817	15.73	19.29	27.32	165.51	92.16	68.78	KAE8293119.1(Intermediate filament protein ON3 [Larimichthys crocea])
transcript545_f2p0_5262	2.58474	1.37002	4.40179e-08	6.43348e-06	up	1.02667	3.38667	0.58	1.1	1.4	4.05	3.14	2.97	KAE8283414.1(Inactive phospholipase C-like protein 2 [Larimichthys crocea])
transcript13513_f2p0_2052	3.59901	1.8476	4.65264e-08	6.75624e-06	up	1.71333	7.78	0.9	2.33	1.91	6.41	9.54	7.39	KAE8277246.1(Bile salt-activated lipase [Larimichthys crocea])
transcript7633_f6p0_2759	2.86135	1.51669	4.88946e-08	7.05462e-06	up	1.49667	5.88333	1.42	1.47	1.6	7.16	5.88	4.61	XP_010743267.2(protein FAM117A isoform X1 [Larimichthys crocea])
transcript767_f4p0_4986	3.48581	1.8015	5.33767e-08	7.55599e-06	up	3.77	16.56	2.3	3.32	5.69	13.6	16.61	19.47	XP_027132040.1(serine/threonine-protein kinase WNK4 [Larimichthys crocea])
transcript13926_f5p0_2036	90.5552	6.50073	6.07901e-08	8.39425e-06	up	0.0266667	2.88	0	0	0.08	3.01	1.51	4.12	XP_034459669.1(protein-tyrosine sulfotransferase 1 isoform X1 [Hippoglossus hippoglossus])
transcript20636_f11p0_1287	3.75622	1.90928	6.04546e-08	8.39425e-06	up	33.7767	162.61	15.77	47.58	37.98	218.95	150.95	117.93	KAE8293119.1(Intermediate filament protein ON3 [Larimichthys crocea])
transcript24427_f2p0_811	7.78129	2.96001	7.02543e-08	9.4124e-06	up	0.55	6.21	0.58	0.55	0.52	7.81	6.61	4.21	XP_010747461.1(apelin receptor A [Larimichthys crocea])
transcript3941_f3p0_3446	313.234	8.2911	7.32825e-08	9.64586e-06	up	0	1.09	0	0	0	0.82	2	0.45	AFC89899.1(complement component C3 [Miichthys miiuy])
transcript11379_f3p0_2277	5.37989	2.42758	7.78775e-08	1.01322e-05	up	28.12	185.017	10.05	25.92	48.39	174.3	210.23	170.52	XP_019108631.2(neutral and basic amino acid transport protein rBAT [Larimichthys crocea])
transcript9123_f2p0_2549	2.18942	1.13055	8.42352e-08	1.07725e-05	up	3.61333	10.65	2.96	3.85	4.03	11.88	12.2	7.87	TMS13578.1(RNA-binding protein with multiple splicing 2 [Larimichthys crocea])
transcript17748_f143p0_1531	2.14287	1.09955	8.95752e-08	1.12635e-05	up	4.89667	13.4833	2.86	5.51	6.32	15.35	13.08	12.02	XP_030258235.1(putative ferric-chelate reductase 1 [Sparus aurata])
transcript16271_f3p0_1782	7.91287	2.9842	9.11207e-08	1.13941e-05	up	0.26	2.98	0.32	0.3	0.16	2.98	2.71	3.25	XP_010740039.1(guanine nucleotide-binding protein subunit beta-5b-like [Larimichthys crocea])
transcript969_f4p0_4772	165.115	7.36733	9.78191e-08	1.20973e-05	up	0	0.406667	0	0	0	0.39	0.52	0.31	XP_027131703.1(protein SMG7 isoform X1 [Larimichthys crocea])
transcript10564_f50p0_2361	3.01073	1.59012	1.00678e-07	1.23828e-05	up	5.90333	24.1733	5.6	5.91	6.2	19.6	31.16	21.76	XP_010738548.1(retinol dehydrogenase 7 [Larimichthys crocea])
transcript2182_f4p0_4022	464.74	8.86028	1.09909e-07	1.32715e-05	up	0	1.36	0	0	0	0.46	3.01	0.61	XP_019117752.1(cadherin-2 [Larimichthys crocea])
transcript18763_f19p0_1492	2.69617	1.43091	1.10262e-07	1.32715e-05	up	5.54333	20.08	4.41	5.01	7.21	26.28	19.24	14.72	XP_010730268.1(chloride intracellular channel protein 2 [Larimichthys crocea])
transcript15124_f7p0_1878	2.65572	1.4091	1.12103e-07	1.34213e-05	up	3.16	10.7167	1.83	4.39	3.26	11.48	9.9	10.77	TKS66628.1(Long-chain specific acyl-CoA dehydrogenase, mitochondrial [Collichthys lucidus])
transcript21253_f2p0_1225	3.37103	1.75319	1.17869e-07	1.4037e-05	up	4.24333	18.4833	2.23	5.19	5.31	24.42	18.89	12.14	XP_027137044.1(uncharacterized protein LOC104938417 isoform X1 [Larimichthys crocea])
transcript6205_f2p0_3027	4.01303	2.00469	1.8897e-07	2.17006e-05	up	4.78667	25.83	3.84	5.13	5.39	22.35	40.22	14.92	TKS89544.1(Collagen alpha-1(I) chain [Collichthys lucidus])
transcript11690_f2p0_2252	1530.16	10.5795	1.94837e-07	2.21484e-05	up	0	8.12667	0	0	0	0.1	14.94	9.34	TKS84209.1(Gelsolin AGEL [Collichthys lucidus])
transcript12946_f4p0_2129	3.42653	1.77675	1.97322e-07	2.23182e-05	up	1.66	7.34	1.22	1.57	2.19	6.76	6.11	9.15	XP_019114769.2(long-chain-fatty-acid--CoA ligase 5 [Larimichthys crocea])
transcript22646_f2p0_1063	2.49769	1.3206	1.99963e-07	2.25038e-05	up	9.97333	33.7133	7.7	10	12.22	37.94	40.64	22.56	XP_010736619.1(cold-inducible RNA-binding protein isoform X2 [Larimichthys crocea])
transcript9746_f2p0_2470	313.433	8.29201	2.03699e-07	2.28103e-05	up	0	1.45667	0	0	0	0.88	0.76	2.73	XP_019114284.2(annexin A11 isoform X1 [Larimichthys crocea])
transcript3839_f4p0_3446	3.42907	1.77782	2.56938e-07	2.86295e-05	up	0.976667	4.6	0.92	0.78	1.23	5.62	5.02	3.16	KAE8280336.1(Proto-oncogene c-Rel p68 [Larimichthys crocea])
transcript12790_f4p0_2120	4.00638	2.0023	2.64077e-07	2.92801e-05	up	1.72	8.57333	0.69	1.78	2.69	9.79	9.13	6.8	XP_027142194.1(myelin-associated glycoprotein-like [Larimichthys crocea])
transcript12871_f13p0_2072	2.03205	1.02294	2.86099e-07	3.12598e-05	up	7.55667	19.77	4.57	8.33	9.77	23.41	17.8	18.1	ATE88517.1(interferon regulatory factor 8 [Larimichthys crocea])
transcript19754_f7p0_1369	4.19887	2.07	3.36009e-07	3.58431e-05	up	2.71333	14.5233	1.35	3.05	3.74	21.72	10.89	10.96	KAE8283019.1(Cytoglobin-1 [Larimichthys crocea])
transcript10744_f10p0_2342	2.46803	1.30336	3.50298e-07	3.7191e-05	up	2.47333	8.26	2.29	2.23	2.9	8	8.51	8.27	XP_022604434.1(DNA repair protein XRCC4-like isoform X2 [Seriola dumerili])
transcript15463_f2p0_1848	7.92001	2.9855	3.58971e-07	3.79329e-05	up	5.88333	60.73	2.8	7.14	7.71	82.11	82.49	17.59	XP_019120227.1(betaine--homocysteine S-methyltransferase 1 [Larimichthys crocea])
transcript22399_f2p0_1062	3.10645	1.63527	3.71608e-07	3.881e-05	up	7.32	30.7467	5.51	10.38	6.07	39.24	30.96	22.04	XP_010739686.2(B-cell antigen receptor complex-associated protein alpha chain [Larimichthys crocea])
transcript14997_f3p0_1893	16.0895	4.00805	3.82863e-07	3.97119e-05	up	1.30667	24.85	0.12	2.45	1.35	32.61	17.21	24.73	XP_019134216.1(group 3 secretory phospholipase A2 [Larimichthys crocea])
transcript22787_f10p0_1038	3.77867	1.91788	4.84994e-07	4.80892e-05	up	11.2833	53.5533	5.16	16.73	11.96	40.19	63.61	56.86	XP_019134698.1(phospholipid hydroperoxide glutathione peroxidase isoform X2 [Larimichthys crocea])
transcript9474_f5p0_2472	175.726	7.45718	5.46491e-07	5.32486e-05	up	0	0.876667	0	0	0	1.46	0.62	0.55	XP_010732157.1(transforming growth factor beta-3 proprotein [Larimichthys crocea])
transcript19099_f4p0_1468	164.188	7.3592	5.54902e-07	5.38351e-05	up	0	1.49333	0	0	0	1.61	2.11	0.76	XP_010729854.1(mitogen-activated protein kinase 13 [Larimichthys crocea])
transcript18892_f7p0_1480	2.07988	1.0565	6.23273e-07	5.94434e-05	up	14.2267	38.1733	9.03	17.76	15.89	35.33	38.11	41.08	XP_010753690.3(olfactomedin-4 [Larimichthys crocea])
transcript7314_f2p0_2795	2.98553	1.57799	6.3693e-07	6.04895e-05	up	4.61	17.4867	2.35	4.54	6.94	19.81	20.26	12.39	KAE8299998.1(Septin-9 SL3-3 integration site 1 protein [Larimichthys crocea])
transcript18209_f6p0_1565	2.02917	1.02089	7.34728e-07	6.83358e-05	up	13.35	35.14	9.14	16.02	14.89	31.87	35.17	38.38	TMS08865.1(Succinate--hydroxymethylglutarate CoA-transferase, partial [Larimichthys crocea])
transcript19386_f7p0_1446	3.24437	1.69794	7.97925e-07	7.33049e-05	up	4.85333	20.5567	2.71	5.38	6.47	28.07	21.31	12.29	XP_022059372.1(tropomyosin alpha-4 chain isoform X1 [Acanthochromis polyacanthus])
transcript514_f4p0_5318	5.57395	2.4787	7.94938e-07	7.33049e-05	up	0.273333	1.92667	0.17	0.36	0.29	1.09	2.26	2.43	XP_019117249.1(collagen alpha-1(I) chain [Larimichthys crocea])
transcript1951_f2p0_3961	2.57794	1.36622	8.60472e-07	7.84109e-05	up	5.12	18.0967	5.02	4.28	6.06	20.48	19.51	14.3	XP_019118069.2(matrix metalloproteinase-14 [Larimichthys crocea])
transcript23129_f7p0_1004	3.87619	1.95464	8.90106e-07	8.07843e-05	up	4.16333	21.0533	2.98	4.33	5.18	23.24	13.16	26.76	XP_010729809.1(6-pyruvoyl tetrahydrobiopterin synthase [Larimichthys crocea])
transcript11156_f2p0_2297	2.27779	1.18764	9.90093e-07	8.84573e-05	up	15.5633	46.5333	10.86	21.78	14.05	50.01	46.76	42.83	XP_027132487.1(presenilin-2 isoform X1 [Larimichthys crocea])
transcript5753_f2p0_3075	2.02636	1.01889	1.00952e-06	8.98117e-05	up	2.48	6.66667	2.01	3	2.43	6.5	6.91	6.59	XP_019109355.1(cyclic AMP-dependent transcription factor ATF-4 isoform X1 [Larimichthys crocea])
transcript12574_f2p0_2150	6.50452	2.70144	1.13158e-06	9.91036e-05	up	0.42	3.55667	0.33	0.39	0.54	3.25	2.17	5.25	TMS12979.1(Pleckstrin homology domain-containing family O member 2 [Larimichthys crocea])
transcript6827_f5p0_2876	2.93124	1.55151	1.13652e-06	9.915e-05	up	30.18	110.36	14.48	32.34	43.72	97.25	124.18	109.65	XP_010731967.3(ATP-binding cassette sub-family G member 2 isoform X1 [Larimichthys crocea])
transcript15085_f7p0_1885	3.51044	1.81165	1.25263e-06	0.000108024	up	15.8033	69.4167	8.54	20.94	17.93	64.29	52.26	91.7	TKS90931.1(DnaJ -like protein subfamily B member 9 [Collichthys lucidus])
transcript1825_f3p0_4238	6.19295	2.63063	1.42885e-06	0.00012182	up	2.02667	15.2267	0.53	1.93	3.62	15.59	19.14	10.95	QFN51891.1(collagen type I alpha 2 chain [Nibea coibor])
transcript16909_f16p0_1634	2.19112	1.13167	1.63686e-06	0.00013595	up	331.157	936.77	188.01	371.13	434.33	1059.63	1032.81	717.87	XP_027143306.1(uncharacterized protein LOC109142102 [Larimichthys crocea])
transcript4024_f3p0_3438	4.73835	2.24438	1.64772e-06	0.000136175	up	0.603333	3.56333	0.25	0.96	0.6	2.93	4.73	3.03	XP_019117431.1(neuronal-specific septin-3 isoform X2 [Larimichthys crocea])
transcript4984_f8p0_3217	2.01014	1.0073	1.65994e-06	0.000136357	up	10.2933	26.64	6.3	11.99	12.59	24.84	32.34	22.74	TKS70532.1(Neurotactin [Collichthys lucidus])
transcript4111_f2p0_3387	2.2193	1.15011	1.70623e-06	0.00013965	up	1.72667	5.01667	1.27	1.6	2.31	5.71	4.36	4.98	KAE8298302.1(Nuclear factor of activated T-cells, cytoplasmic 2 [Larimichthys crocea])
transcript24771_f2p0_786	3.36237	1.74948	2.0342e-06	0.000162939	up	83.4367	377.567	73.32	76.47	100.52	349.61	285.69	497.4	XP_027129635.1(ladderlectin [Larimichthys crocea])
transcript9852_f4p0_2470	4.95855	2.30992	2.11026e-06	0.000168432	up	5.65	34.9867	1.9	8.89	6.16	37.48	45.91	21.57	TKS89544.1(Collagen alpha-1(I) chain [Collichthys lucidus])
transcript15307_f3p0_1857	2.86861	1.52035	2.48085e-06	0.000193885	up	24.7667	97.3033	25.31	19.46	29.53	98.97	92.45	100.49	TKS80882.1(Solute carrier family 13 member 5 [Collichthys lucidus])
transcript13141_f3p0_2044	116.379	6.86269	2.49934e-06	0.000194654	up	0	0.696667	0	0	0	0.52	0.85	0.72	QFN51891.1(collagen type I alpha 2 chain [Nibea coibor])
transcript10506_f2p0_2373	2.89086	1.5315	2.56797e-06	0.00019931	up	1.02667	4.01667	0.82	1.08	1.18	5.38	3.85	2.82	XP_028265943.1(keratin, type II cytoskeletal 8-like [Parambassis ranga])
transcript3702_f6p0_3504	2.48894	1.31553	2.97891e-06	0.000228059	up	3.66333	11.4867	1.92	4.56	4.51	9.71	13.57	11.18	TMS16501.1(Protein-L-isoaspartate O-methyltransferase domain-containing protein 2 [Larimichthys crocea])
transcript25076_f940p0_639	6.75102	2.75511	3.18614e-06	0.000239845	up	23.6833	203.9	7.4	26.68	36.97	243.95	291.76	75.99	AAW55624.1(hemoglobin beta chain [Sciaenops ocellatus])
transcript20549_f4p0_1275	2.5009	1.32245	3.25455e-06	0.000244178	up	7.17667	24.74	6.35	7.92	7.26	33.42	22.11	18.69	KAF3846637.1(hypothetical protein F7725_003715 [Dissostichus mawsoni])
transcript12861_f87p0_2062	3.76086	1.91106	3.39975e-06	0.000252547	up	7.15667	36.5433	5.41	9.93	6.13	49.05	42.46	18.12	XP_027140028.1(clusterin [Larimichthys crocea])
transcript21761_f3p0_1165	24.6301	4.62235	3.44413e-06	0.000255002	up	5.80667	174.273	3.22	9.14	5.06	143.59	14.12	365.11	TKS81356.1(Apolipoprotein A-I [Collichthys lucidus])
transcript5542_f11p0_3089	2.74195	1.4552	3.45709e-06	0.000255122	up	26.5733	90.6533	12.73	28.66	38.33	87.34	87.96	96.66	XP_010743362.1(serine incorporator 1 isoform X1 [Larimichthys crocea])
transcript3758_f2p0_3473	2.31529	1.21119	3.67946e-06	0.00026735	up	1.16333	3.57	0.92	1.12	1.45	4.35	2.99	3.37	XP_010737124.1(ras association domain-containing protein 5 isoform X3 [Larimichthys crocea])
transcript25131_f1424p0_512	5.15813	2.36685	3.71105e-06	0.00026858	up	27.9733	186.77	9.56	34.02	40.34	222.21	255.63	82.47	AAW55624.1(hemoglobin beta chain [Sciaenops ocellatus])
transcript10551_f5p0_2324	2.09829	1.06922	3.77017e-06	0.000270486	up	3.98	10.7033	2.23	5.1	4.61	12.62	10.44	9.05	XP_019115083.2(uncharacterized protein KIAA1958 homolog [Larimichthys crocea])
transcript19030_f15p0_1487	2.30604	1.20542	3.85657e-06	0.000274695	up	19.72	59.28	14.25	24.08	20.83	47.89	62.55	67.4	XP_010741161.3(anti-apoptotic protein NR13-like [Larimichthys crocea])
transcript11752_f3p0_2238	2.8714	1.52175	3.93761e-06	0.000279583	up	4.30333	15.5067	2.12	4.76	6.03	19.33	11.83	15.36	XP_018543136.1(PREDICTED: T-cell surface glycoprotein CD3 epsilon chain [Lates calcarifer])
transcript5425_f4p0_3123	83.113	6.377	5.21544e-06	0.000350415	up	0.00333333	0.603333	0.01	0	0	0.64	0.4	0.77	XP_027136347.1(von Willebrand factor A domain-containing protein 5A isoform X4 [Larimichthys crocea])
transcript5251_f2p0_3147	4.72092	2.23907	5.23339e-06	0.000350575	up	0.243333	1.46667	0.18	0.14	0.41	1.67	1.34	1.39	XP_019126430.2(protein FAM117A [Larimichthys crocea])
transcript15891_f2p0_1795	6.14714	2.61991	5.26827e-06	0.000351864	up	4.94333	36.5267	1.13	4.4	9.3	42.29	36.59	30.7	TMS14857.1(Butyrophilin subfamily 1 member A1 [Larimichthys crocea])
transcript4160_f6p0_3401	6.28418	2.65172	5.36028e-06	0.00035485	up	2.26667	17.3867	0.55	2.77	3.48	16.02	25.88	10.26	XP_010740477.2(matrix metalloproteinase-14 [Larimichthys crocea])
transcript8937_f102p0_2406	2.63369	1.39709	5.33645e-06	0.00035485	up	5.07333	17.86	3.86	4.38	6.98	22.03	20.33	11.22	XP_010738325.2(F-box only protein 32 [Larimichthys crocea])
transcript20579_f23p0_1259	10.8183	3.4354	5.35643e-06	0.00035485	up	1.35333	19.8	0.74	1.8	1.52	32.58	23.36	3.46	KAE8296297.1(Little elongation complex subunit 2 [Larimichthys crocea])
transcript4280_f6p0_3355	2.63705	1.39893	5.48516e-06	0.000360766	up	6.97667	23.61	3.63	8.4	8.9	29.41	26.05	15.37	XP_010747875.1(caveolae-associated protein 2 [Larimichthys crocea])
transcript18632_f3p0_1527	4.92157	2.29912	5.77187e-06	0.000377655	up	1.41333	8.74	0.62	0.97	2.65	11.13	7.97	7.12	XP_010747461.1(apelin receptor A [Larimichthys crocea])
transcript8301_f5p0_2474	2.36681	1.24294	6.76672e-06	0.000436405	up	3.39333	10.1467	1.67	3.98	4.53	11.99	9.72	8.73	KAF1381543.1(hypothetical protein PFLUV_G00155080 [Perca fluviatilis])
transcript6746_f9p0_2886	3.64809	1.86714	7.0775e-06	0.000453847	up	54.5833	249.48	27.19	88.05	48.51	211.96	244.54	291.94	TKS92858.1(Butyrophilin subfamily 3 member A3 [Collichthys lucidus])
transcript6145_f2p0_3023	3.14326	1.65226	7.53948e-06	0.000475346	up	0.433333	1.71333	0.24	0.45	0.61	1.91	1.54	1.69	XP_019127354.1(ras-related protein R-Ras isoform X1 [Larimichthys crocea])
transcript6405_f14p0_2949	2.19241	1.13252	7.83355e-06	0.000491135	up	38.98	110.02	25.59	50.48	40.87	92.79	119.97	117.3	TKS82927.1(Multidrug and toxin extrusion protein 1 [Collichthys lucidus])
transcript4849_f5p0_3249	4.21315	2.0749	7.91899e-06	0.000495113	up	2.92	17.7767	3.69	3.26	1.81	19.95	20.03	13.35	TKS87745.1(Ligand of [Collichthys lucidus])
transcript7668_f2p0_2785	3.11051	1.63715	8.29005e-06	0.000514028	up	11.91	52.42	13.58	9.93	12.22	62.8	56.24	38.22	TKS89544.1(Collagen alpha-1(I) chain [Collichthys lucidus])
transcript13163_f5p0_2082	2.55884	1.35549	9.67737e-06	0.000588698	up	6.87333	23.3833	5.73	9.16	5.73	21.01	22.89	26.25	AWP00692.1(Lipoma HMGIC fusion partner-like 2 protein [Scophthalmus maximus])
transcript7524_f2p0_2775	2.454	1.29513	1.04775e-05	0.000628872	up	2.56333	8.11	1.52	2.85	3.32	7.8	10.76	5.77	XP_029316477.1(UDP-glucuronosyltransferase 2A2-like [Cottoperca gobio])
transcript16800_f144p0_1643	2.22934	1.15662	1.0574e-05	0.000632979	up	28.3533	80.2867	16.84	31.04	37.18	70.77	77.75	92.34	KAE8290653.1(Transmembrane protein 59 Precursor [Larimichthys crocea])
transcript4636_f3p0_3298	3.65647	1.87045	1.17024e-05	0.00068952	up	72.1267	359.993	61.33	85.08	69.97	591.05	249.06	239.87	XP_019120968.1(signal-transducing adaptor protein 1 [Larimichthys crocea])
transcript1921_f2p0_4109	2.44115	1.28756	1.25299e-05	0.000728743	up	5.63333	18.78	5.03	5.65	6.22	22.48	22.2	11.66	XP_019132020.1(unconventional myosin-Ic isoform X1 [Larimichthys crocea])
transcript9107_f12p0_2492	3.93533	1.97648	1.25143e-05	0.000728743	up	294.247	1490.12	216.81	251.31	414.62	1648.96	870.43	1950.97	XP_019127493.2(mucin-13-like [Larimichthys crocea])
transcript18463_f2p0_1546	10.9136	3.44805	1.38754e-05	0.000788853	up	0.81	10.2667	0.14	0.76	1.53	14.29	4.55	11.96	XP_010735598.2(interferon-induced protein 44 isoform X1 [Larimichthys crocea])
transcript15544_f10p0_1808	92.502	6.53141	1.38789e-05	0.000788853	up	0	0.646667	0	0	0	0.67	0.49	0.78	TDH04407.1(hypothetical protein EPR50_G00151230 [Perca flavescens])
transcript23798_f75p0_848	4.56567	2.19083	1.42596e-05	0.000804401	up	1162.3	6656.01	429.5	1044.83	2012.58	9315	5485.81	5167.23	XP_010735589.2(ependymin-2 [Larimichthys crocea])
transcript2737_f2p0_3812	3.26537	1.70725	1.44156e-05	0.000808595	up	11.2233	45.41	4.22	12.94	16.51	47.69	53.08	35.46	XP_027139086.1(collagen alpha-1(VI) chain [Larimichthys crocea])
transcript15113_f2p0_1865	3.05832	1.61274	1.44418e-05	0.000808595	up	5.56667	22.5867	4.22	8.22	4.26	28.51	16.64	22.61	TMS09163.1(hypothetical protein E3U43_014710 [Larimichthys crocea])
transcript5700_f23p0_3082	3.47499	1.79701	1.45873e-05	0.000812703	up	2.01667	9.32	1.45	1.84	2.76	8.98	14.06	4.92	TKS80725.1(EH domain-containing protein 2 [Collichthys lucidus])
transcript13811_f3p0_2030	2.535	1.34198	1.49079e-05	0.000828511	up	9.09	28.67	4.1	11.46	11.71	27.31	28.59	30.11	KAE8281974.1(Oxysterol-binding protein-related protein 10 [Larimichthys crocea])
transcript25376_f2701p0_573	5.59945	2.48529	1.511e-05	0.000837677	up	46.5967	333.27	13.83	59.36	66.6	377.32	484.43	138.06	XP_010728822.1(hemoglobin subunit alpha-A [Larimichthys crocea])
transcript1519_f2p0_4356	2.06441	1.04573	1.53135e-05	0.000844796	up	3.44	9.03333	2.01	3.45	4.86	8.33	10.34	8.43	XP_019115385.2(plakophilin-4 isoform X6 [Larimichthys crocea])
transcript23744_f2p0_912	2.7514	1.46016	1.79996e-05	0.000966908	up	6.77	25.92	5.88	7.16	7.27	36.34	25.07	16.35	TMS07798.1(Histone-lysine N-methyltransferase 2A [Larimichthys crocea])
transcript2255_f2p0_3987	3.99096	1.99674	1.87842e-05	0.000999516	up	0.21	1.07333	0.12	0.17	0.34	1.37	1	0.85	XP_018556555.1(PREDICTED: LOW QUALITY PROTEIN: reticulon-4 receptor-like 2 [Lates calcarifer])
transcript2888_f5p0_3754	2.05059	1.03604	1.98909e-05	0.00104849	up	3.08667	8.16667	1.8	3.63	3.83	9.47	9.2	5.83	TMS14472.1(Macrophage colony-stimulating factor 1 receptor 2 [Larimichthys crocea])
transcript431_f2p0_5440	5.32716	2.41337	2.06609e-05	0.001084	up	3.75333	24.8733	1.25	4.01	6	25.69	37.56	11.37	QFN51891.1(collagen type I alpha 2 chain [Nibea coibor])
transcript12926_f9p0_2090	2.95134	1.56137	2.20157e-05	0.00113135	up	12.7233	47.0633	7.46	14.19	16.52	33.24	45.65	62.3	XP_010734038.3(beta,beta-carotene 9',10'-oxygenase [Larimichthys crocea])
transcript23536_f93p0_904	9.28815	3.21539	2.19812e-05	0.00113135	up	1.57667	18.0233	0.29	2.11	2.33	30.23	16.77	7.07	Q800Y2.1(RecName: Full=Matrix Gla protein; Short=MGP; Flags: Precursor [Argyrosomus regius])
transcript1309_f4p0_4496	2.99321	1.5817	2.22909e-05	0.00114288	up	2.6	10.17	1.63	2.31	3.86	13.1	11.85	5.56	XP_019134006.1(fatty acyl-CoA reductase 1 [Larimichthys crocea])
transcript15748_f8p0_1796	27.9174	4.80309	2.25917e-05	0.00115567	up	0.196667	6.98	0.06	0.11	0.42	12.05	8.36	0.53	TKS88387.1(Sperm acrosome membrane-associated protein 4 [Collichthys lucidus])
transcript3231_f3p0_3627	2.5714	1.36255	2.28126e-05	0.00116198	up	4.91	15.8633	2.26	5.41	7.06	15.99	19.25	12.35	XP_027141150.1(transmembrane protein 180 [Larimichthys crocea])
transcript1957_f7p0_4130	2.00787	1.00567	2.59469e-05	0.0013036	up	6.91333	17.5967	3.78	8	8.96	20.03	15.52	17.24	TMS16403.1(Myosin-binding protein H [Larimichthys crocea])
transcript2650_f2p0_3839	3.30344	1.72397	2.65714e-05	0.00132904	up	8.75333	36.2233	3.39	10.5	12.37	48.05	36.29	24.33	XP_027137265.1(CD99 antigen isoform X4 [Larimichthys crocea])
transcript4675_f2p0_3262	2.07001	1.04964	2.70487e-05	0.001341	up	2.16667	6.09	2.07	2.02	2.41	6.12	6.15	6	XP_019123226.2(zinc finger protein 366 [Larimichthys crocea])
transcript6217_f2p0_3019	10.8286	3.43677	2.73403e-05	0.00135248	up	0.0466667	0.71	0.03	0.06	0.05	0.76	1.06	0.31	XP_010753084.3(septin-8 isoform X1 [Larimichthys crocea])
transcript1329_f5p0_4483	2.41257	1.27057	2.81356e-05	0.00137969	up	2.39333	7.66333	1.92	2.81	2.45	10.29	5.39	7.31	XP_027146062.1(receptor-type tyrosine-protein phosphatase C isoform X2 [Larimichthys crocea])
transcript2941_f2p0_3732	2.43048	1.28124	2.95873e-05	0.00144772	up	0.6	1.89667	0.38	0.69	0.73	2.43	1.72	1.54	KAE8296323.1(Zinc finger protein 710 [Larimichthys crocea])
transcript890_f2p0_4830	2.26466	1.1793	3.0932e-05	0.00149833	up	1.00667	3.13	0.99	0.98	1.05	3.31	3.58	2.5	XP_027133656.1(WASH complex subunit 2C-like isoform X5 [Larimichthys crocea])
transcript13990_f2p0_1995	2.0222	1.01593	3.19522e-05	0.00153344	up	36.3467	95.29	26.47	38.72	43.85	85.64	87.85	112.38	XP_010750683.2(cytosolic 10-formyltetrahydrofolate dehydrogenase [Larimichthys crocea])
transcript8863_f2p0_2594	2.16657	1.11541	3.31069e-05	0.00157209	up	14.2633	39.2433	8.16	19.34	15.29	37.51	37.17	43.05	TKS67770.1(Sterol 26-hydroxylase, mitochondrial [Collichthys lucidus])
transcript14372_f6p0_1955	89.3304	6.48108	3.41863e-05	0.00161722	up	0	0.57	0	0	0	0.41	0.89	0.41	XP_010739873.1(dnaJ homolog subfamily B member 4 [Larimichthys crocea])
transcript19747_f7p0_1395	2.66006	1.41146	3.50209e-05	0.00164906	up	33.7067	113.133	16.25	38.01	46.86	144.54	84.28	110.58	KAE8293119.1(Intermediate filament protein ON3 [Larimichthys crocea])
transcript18360_f262p0_1405	2.1454	1.10124	3.68092e-05	0.00170474	up	61.58	176.83	51.62	77.78	55.34	171.68	167.95	190.86	XP_010741369.1(mid1-interacting protein 1-like [Larimichthys crocea])
transcript5556_f2p0_3142	4.79783	2.26238	3.76958e-05	0.00173155	up	0.463333	2.97	0.34	0.29	0.76	3.43	4.02	1.46	XP_019117249.1(collagen alpha-1(I) chain [Larimichthys crocea])
transcript1855_f2p0_4161	3.85851	1.94804	4.31834e-05	0.00196358	up	0.606667	2.89	0.23	0.56	1.03	3.63	2.93	2.11	XP_027136266.1(transforming growth factor beta-1 proprotein [Larimichthys crocea])
transcript3792_f170p0_3400	3.98326	1.99395	4.37302e-05	0.00198025	up	3.53333	18.81	2.83	4.47	3.3	10.65	32.53	13.25	XP_019130226.1(proline-rich nuclear receptor coactivator 2 [Larimichthys crocea])
transcript25186_f27p0_693	3.43334	1.77961	4.3814e-05	0.00198025	up	5.57	25.9567	3.75	4.95	8.01	39.58	23.11	15.18	TMS06660.1(Protein FAM171B [Larimichthys crocea])
transcript27870_f2p0_350	115.681	6.854	4.54789e-05	0.00203077	up	0	11.34	0	0	0	4.1	19.05	10.87	XP_019126745.2(uncharacterized protein C11orf98 homolog [Larimichthys crocea])
transcript24397_f10p0_810	2.10183	1.07165	4.64518e-05	0.00206302	up	70.92	196.687	41.2	95.11	76.45	232.82	220.46	136.78	TMS14343.1(hypothetical protein E3U43_022823 [Larimichthys crocea])
transcript14925_f8p0_1903	2.23186	1.15824	4.92878e-05	0.00214962	up	11.7567	32.8733	5.68	12.65	16.94	33.08	32.63	32.91	XP_019121354.1(S-adenosylmethionine sensor upstream of mTORC1 [Larimichthys crocea])
transcript12267_f35p0_2079	2.4202	1.27513	4.9376e-05	0.00214962	up	172.97	545.977	119.66	251.83	147.42	498.03	571.31	568.59	KAE8287095.1(Meprin A subunit alpha [Larimichthys crocea])
transcript16759_f3p0_1710	3.19664	1.67656	4.95951e-05	0.00215499	up	0.826667	3.53	0.64	0.59	1.25	3.8	4.13	2.66	XP_010727485.1(zinc finger protein SNAI2 [Larimichthys crocea])
transcript12955_f10p0_2116	2.09226	1.06506	5.05824e-05	0.00218105	up	3.14	8.61333	2.05	3.36	4.01	11.01	8.85	5.98	XP_010745307.2(complement component C1q receptor [Larimichthys crocea])
transcript24439_f7p0_825	2.69893	1.43239	5.19994e-05	0.00223359	up	20.6233	69.9933	10.03	19.5	32.34	57.8	73.94	78.24	XP_010733106.1(fatty acid-binding protein, heart [Larimichthys crocea])
transcript12256_f2p0_2170	2.85143	1.51169	5.19245e-05	0.00223359	up	2.86333	10.3133	1.21	3.83	3.55	12.31	11.55	7.08	TKS83581.1(Aspartoacylase [Collichthys lucidus])
transcript11413_f2p0_2270	3.04645	1.60713	5.48549e-05	0.0023384	up	3.07667	11.6467	1.25	3.52	4.46	15.13	8.83	10.98	XP_022606296.1(uncharacterized protein LOC111225599 [Seriola dumerili])
transcript8485_f3p0_2642	5.22375	2.38509	6.01595e-05	0.00250754	up	0.0933333	0.636667	0.06	0.11	0.11	0.67	0.7	0.54	TMS15593.1(AP-5 complex subunit zeta-1 [Larimichthys crocea])
transcript17962_f2p0_1570	2.33891	1.22584	6.29025e-05	0.00259782	up	40.36	129.02	38.09	30.32	52.67	145.67	129.82	111.57	KAE8299207.1(Na(+)/H(+) exchange regulatory cofactor NHE-RF3 [Larimichthys crocea])
transcript13810_f13p0_1997	2.69248	1.42894	6.41804e-05	0.0026409	up	147.177	492.737	67.03	202.56	171.94	449.95	469.49	558.77	KAE8287928.1(55 kDa erythrocyte membrane protein [Larimichthys crocea])
transcript21768_f2p0_1153	4.91046	2.29586	6.58395e-05	0.0026993	up	9.63333	56.6733	2.07	15.81	11.02	50.8	57.32	61.9	KAE8290177.1(Mitochondrial 2-oxodicarboxylate carrier Solute carrier family 25 member 21 [Larimichthys crocea])
transcript5176_f5p0_3162	3.0529	1.61018	6.63193e-05	0.00271038	up	13.4367	51.4033	5.43	18.02	16.86	49.45	68.82	35.94	TKS87426.1(Tumor necrosis factor ligand superfamily member 10 TNF-related apoptosis-inducing ligand [Collichthys lucidus])
transcript18689_f3p0_1470	3.29199	1.71896	6.80245e-05	0.00274883	up	0.93	3.8	0.43	1.08	1.28	3.55	3.55	4.3	XP_010753731.1(uncharacterized protein LOC104938967 [Larimichthys crocea])
transcript10335_f5p0_2368	2.71275	1.43975	7.08749e-05	0.00283349	up	5.89333	20.06	3.08	7.33	7.27	23.18	13.3	23.7	TMS14060.1(Lathosterol oxidase [Larimichthys crocea])
transcript12822_f21p0_2025	9.30705	3.21832	8.22058e-05	0.00319566	up	10.4333	112.453	1.3	8.55	21.45	61.35	161.94	114.07	XP_019111733.2(cytochrome P450 2B4 [Larimichthys crocea])
transcript3212_f5p0_3509	2.11207	1.07866	8.35843e-05	0.00323806	up	4.25667	11.27	2.18	4.75	5.84	12.07	9.99	11.75	TKS84418.1(F-box/WD repeat-containing protein 5 F-box and WD-40 domain-containing protein 5 [Collichthys lucidus])
transcript17724_f3p0_1621	5.01692	2.3268	8.6577e-05	0.00333107	up	1.04667	6.65	0.42	0.84	1.88	9.4	7.24	3.31	TKS71450.1(Matrix remodeling-associated protein 8 [Collichthys lucidus])
transcript12065_f3p0_2206	2.36222	1.24014	8.67701e-05	0.0033328	up	14.97	44.2267	6.81	20.3	17.8	47.53	40.45	44.7	TMS16031.1(V-type proton ATPase catalytic subunit A [Larimichthys crocea])
transcript3309_f6p0_3539	3.48734	1.80213	9.12757e-05	0.0034762	up	37.9367	162.753	18.84	53.26	41.71	112.22	143.23	232.81	XP_027142507.1(LOW QUALITY PROTEIN: venom phosphodiesterase 1 [Larimichthys crocea])
transcript18179_f5p0_1583	5.12946	2.35881	9.19665e-05	0.00349069	up	1.4	9.51	1.16	0.47	2.57	9.32	9.46	9.75	KAE8300346.1(Methylsterol monooxygenase 1 [Larimichthys crocea])
transcript2811_f2p0_3635	3.66569	1.87408	9.54636e-05	0.00360519	up	0.553333	2.59333	0.39	0.39	0.88	1.78	2.92	3.08	CAG12940.1(unnamed protein product, partial [Tetraodon nigroviridis])
transcript24684_f4189p0_584	3.73646	1.90167	9.5825e-05	0.00360674	up	7.81	38	3.1	10.17	10.16	54.54	39.99	19.47	AAW55624.1(hemoglobin beta chain [Sciaenops ocellatus])
transcript25464_f397p0_581	4.36716	2.1267	0.000101888	0.00377809	up	32.7033	182.517	10.4	37.09	50.62	201.55	265.81	80.19	P56250.1(RecName: Full=Hemoglobin subunit alpha; AltName: Full=Alpha-globin; AltName: Full=Hemoglobin alpha chain [Leiostomus xanthurus])
transcript10374_f5p0_2375	2.34804	1.23146	0.00010707	0.00392496	up	4.68	13.88	2.12	5.96	5.96	16.24	15.09	10.31	KAE8287159.1(Myristoylated alanine-rich C-kinase substrate [Larimichthys crocea])
transcript11275_f2p0_2284	2.52493	1.33625	0.000107542	0.00393586	up	7.35667	26.0733	8.09	6.13	7.85	26.28	31.98	19.96	QFN51891.1(collagen type I alpha 2 chain [Nibea coibor])
transcript2386_f2p0_3931	6.55462	2.71251	0.000115825	0.00419387	up	2.51667	19.6967	0.36	3.45	3.74	17.5	28.67	12.92	QFN51891.1(collagen type I alpha 2 chain [Nibea coibor])
transcript2010_f14p0_4092	3.68719	1.88252	0.000116281	0.00420106	up	1.06667	5.04667	0.7	0.59	1.91	4.09	6.57	4.48	XP_019125099.1(aconitate hydratase, mitochondrial [Larimichthys crocea])
transcript11999_f2p0_2209	4.94472	2.30589	0.000118452	0.00427263	up	20.5633	129.57	16.84	22.85	22	63.48	89.89	235.34	XP_027129635.1(ladderlectin [Larimichthys crocea])
transcript7377_f3p0_2800	2.56473	1.35881	0.000120319	0.00431919	up	12.6133	40.85	5.58	14.28	17.98	52.04	41.82	28.69	XP_010747741.1(metalloproteinase inhibitor 2 [Larimichthys crocea])
transcript6821_f2p0_2871	3.50166	1.80804	0.000121246	0.00433174	up	0.596667	2.64	0.28	0.48	1.03	3.08	2.99	1.85	TKS68757.1(E3 ubiquitin-protein ligase TRIM21 [Collichthys lucidus])
transcript22150_f3p0_1129	4.68398	2.22773	0.000121185	0.00433174	up	1.53	9.56	0.89	2.01	1.69	15.72	9.13	3.83	Q800Y2.1(RecName: Full=Matrix Gla protein; Short=MGP; Flags: Precursor [Argyrosomus regius])
transcript17191_f5p0_1683	3.92966	1.97441	0.000123567	0.00440069	up	71.6733	348.677	26.33	130.59	58.1	302.42	376.83	366.78	KAE8278600.1(Solute carrier family 15 member 1 [Larimichthys crocea])
transcript6776_f5p0_2885	6.24206	2.64202	0.000124774	0.00442822	up	0.15	1.31	0.15	0.11	0.19	1.63	1.78	0.52	XP_019110845.1(dickkopf-related protein 2 isoform X1 [Larimichthys crocea])
transcript23063_f31p0_978	20.473	4.35565	0.000138678	0.00482436	up	1.88	47.6233	0.17	2.75	2.72	75.94	64.17	2.76	XP_010733456.1(lipocalin [Larimichthys crocea])
transcript8494_f16p0_2607	6.34357	2.6653	0.000146203	0.00504713	up	0.206667	1.65667	0.07	0.17	0.38	2.65	1.07	1.25	XP_010750841.1(solute carrier family 22 member 6 isoform X2 [Larimichthys crocea])
transcript17020_f7p0_1694	3.17601	1.66721	0.000147929	0.00509889	up	1.92333	7.82667	0.93	2.23	2.61	8.05	10.97	4.46	XP_027141080.1(SPARC [Larimichthys crocea])
transcript23939_f6p0_885	3.03316	1.60082	0.000148812	0.00512151	up	16.03	61.14	5.95	15.94	26.2	70.24	71.29	41.89	TKS93056.1(Interleukin-8 [Collichthys lucidus])
transcript2337_f11p0_3936	2.10653	1.07487	0.000154632	0.00527341	up	16.32	43.06	7.75	19.46	21.75	46.29	41.71	41.18	XP_019115243.1(transmembrane protein 106B [Larimichthys crocea])
transcript10149_f3p0_2405	2.60862	1.38329	0.000169284	0.00572108	up	0.696667	2.37667	0.44	0.98	0.67	2.95	2.34	1.84	XP_027131302.1(nuclear receptor coactivator 4 isoform X1 [Larimichthys crocea])
transcript7673_f40p0_2689	2.03948	1.0282	0.000170019	0.00573267	up	14.87	38.28	7.35	16.14	21.12	42.68	38.99	33.17	XP_010748916.1(small integral membrane protein 14 [Larimichthys crocea])
transcript16514_f21p0_1716	150.503	7.23365	0.000170537	0.00573757	up	0	1.05667	0	0	0	0.2	0.76	2.21	KAF3698574.1(cAMP-responsive element modulator [Channa argus])
transcript1244_f69p0_4472	6.29818	2.65494	0.000175157	0.00585798	up	2.84667	21.2233	0.57	1.67	6.3	19.81	26.36	17.5	QFN51891.1(collagen type I alpha 2 chain [Nibea coibor])
transcript14306_f2p0_1973	126.715	6.98544	0.00017499	0.00585798	up	0	0.833333	0	0	0	0.86	1.5	0.14	KAE8279781.1(Macrophage mannose receptor 1 [Larimichthys crocea])
transcript7961_f23p0_2649	2.23494	1.16024	0.000175794	0.00587059	up	4.09667	11.82	2.33	4.04	5.92	16.07	10.81	8.58	XP_010733175.1(inositol-trisphosphate 3-kinase A [Larimichthys crocea])
transcript1776_f2p0_4207	2.0034	1.00245	0.000176424	0.00588152	up	7.1	18.4633	4.71	7.7	8.89	24.54	13.76	17.09	XP_010734755.1(cytokine receptor-like factor 3 [Larimichthys crocea])
transcript24277_f9p0_845	124.905	6.96469	0.000178049	0.00590577	up	0	2.35333	0	0	0	2.51	4.19	0.36	KAE8280291.1(hypothetical protein D5F01_LYC20847 [Larimichthys crocea])
transcript19185_f6p0_1468	2.08834	1.06236	0.000183145	0.00600907	up	6.93667	19.6233	5.7	9.07	6.04	19.45	24.12	15.3	XP_027134748.1(probable E3 ubiquitin-protein ligase makorin-2 [Larimichthys crocea])
transcript21236_f2p0_1223	2.2757	1.18631	0.000196394	0.00637902	up	43.4367	133.573	33.37	53.11	43.83	126.91	187.46	86.35	TKS82210.1(C-type lectin domain family 4 member E [Collichthys lucidus])
transcript1822_f6p0_4204	2.10862	1.0763	0.000198844	0.00644898	up	2.90333	8.07	2.3	3.74	2.67	6.44	9.69	8.08	XP_019130580.2(zinc metalloproteinase-disintegrin-like VMP-III [Larimichthys crocea])
transcript26461_f60p0_518	3.8704	1.95248	0.000202135	0.00652749	up	28.2767	156.873	21.95	32.54	30.34	198.97	221.42	50.23	TKS82097.1(Ictacalcin [Collichthys lucidus])
transcript9315_f10p0_2534	2.33556	1.22377	0.000205355	0.00662197	up	4.60667	13.4267	2.28	6.24	5.3	12.7	11.83	15.75	KAE8282526.1(Antigen peptide transporter 2 [Larimichthys crocea])
transcript25110_f484p0_546	87.7994	6.45614	0.000206812	0.0066499	up	0.0233333	3.17333	0	0	0.07	4.91	0.96	3.65	XP_010728822.1(hemoglobin subunit alpha-A [Larimichthys crocea])
transcript6094_f17p0_2976	2.01691	1.01215	0.000207141	0.00665097	up	11.2	28.3733	6.08	12.55	14.97	25.3	28.45	31.37	TKS78520.1(Macrophage-expressed gene 1 protein [Collichthys lucidus])
transcript3572_f3p0_3541	2.36671	1.24288	0.00020824	0.00667672	up	0.5	1.61333	0.47	0.49	0.54	1.94	1.48	1.42	XP_019115672.2(inositol 1,4,5-trisphosphate receptor-interacting protein [Larimichthys crocea])
transcript12386_f4p0_2155	5.29265	2.40399	0.000208575	0.00667796	up	2.10667	14.0967	1.17	0.71	4.44	13.27	18.43	10.59	XP_027130332.1(alcohol dehydrogenase 1-like [Larimichthys crocea])
transcript20697_f2p0_1246	4.47689	2.1625	0.000211837	0.00675577	up	2.19667	14.4167	3.12	1.5	1.97	15.94	9.85	17.46	XP_010747940.2(leucine-rich repeat-containing protein 34 [Larimichthys crocea])
transcript14882_f3p0_1915	865.127	9.75677	0.000214677	0.00683445	up	0	5.43333	0	0	0	0	8.05	8.25	XP_027144578.1(bax inhibitor 1 [Larimichthys crocea])
transcript2089_f5p0_4087	2.387	1.2552	0.000218762	0.00691932	up	1.75333	5.41	1.07	1.68	2.51	7.8	4.39	4.04	XP_027141482.1(trichohyalin [Larimichthys crocea])
transcript16018_f2p0_1787	3.16564	1.66249	0.0002237	0.00704203	up	0.863333	3.35667	0.37	0.95	1.27	3.58	2.85	3.64	XP_005719525.1(PREDICTED: transcriptional activator protein Pur-alpha [Pundamilia nyererei])
transcript18324_f10p0_1558	10.8078	3.43401	0.000234973	0.00732656	up	0.19	2.53667	0.06	0.22	0.29	2.56	4.47	0.58	KAE8281364.1(Lumican Keratan sulfate proteoglycan lumican [Larimichthys crocea])
transcript10049_f9p0_2418	820.37	9.68013	0.000235476	0.00733071	up	0	4.01333	0	0	0	5.69	0	6.35	XP_010733203.3(origin recognition complex subunit 3 isoform X1 [Larimichthys crocea])
transcript5541_f3p0_3099	2.36935	1.24449	0.000238298	0.0073879	up	3.99333	11.8467	1.71	5.61	4.66	12.43	13.32	9.79	XP_027139804.1(dystrobrevin beta isoform X2 [Larimichthys crocea])
transcript22288_f4p0_1116	10.4667	3.38774	0.000243566	0.00750985	up	1.93	26.01	0.6	3.51	1.68	35.77	39.37	2.89	XP_027135609.1(cell death activator CIDE-3 [Larimichthys crocea])
transcript4959_f8p0_3196	2.21921	1.15005	0.000244029	0.00751382	up	19.35	54.97	10.03	21.61	26.41	64.09	64.67	36.15	KAE8297338.1(72 kDa type IV collagenase [Larimichthys crocea])
transcript5290_f27p0_3042	6.61145	2.72497	0.000255454	0.00774057	up	0.683333	6.1	0.46	0.99	0.6	8.49	8.69	1.12	XP_027147684.1(solute carrier organic anion transporter family member 1C1 [Larimichthys crocea])
transcript24110_f2p0_864	2.04997	1.0356	0.00025553	0.00774057	up	60.84	172.82	54.41	71.28	56.83	165.43	219.43	133.6	XP_010738548.1(retinol dehydrogenase 7 [Larimichthys crocea])
transcript1807_f4p0_4207	2.80353	1.48724	0.000261283	0.00786759	up	1.92667	6.69	0.79	2.59	2.4	5.24	9.01	5.82	XP_019124122.1(insulin-like growth factor II [Larimichthys crocea])
transcript17012_f3p0_1681	65.5305	6.03409	0.000261461	0.00786759	up	0	0.49	0	0	0	0.59	0.26	0.62	XP_019116712.1(dynein light chain Tctex-type 3 [Larimichthys crocea])
transcript16582_f3p0_1713	2.00186	1.00134	0.000266046	0.00799488	up	30.3	79.48	23.66	27.99	39.25	64.24	85.48	88.72	KAE8290734.1(MAM and LDL-receptor class A domain-containing protein 2 [Larimichthys crocea])
transcript20889_f2p0_1269	2.21662	1.14836	0.000270499	0.00810705	up	38.6233	106.99	17.06	47.57	51.24	109.55	101.08	110.34	XP_010751394.2(non-specific lipid-transfer protein [Larimichthys crocea])
transcript8119_f14p0_2675	2.34549	1.22989	0.000272804	0.00816525	up	8.15	24.7367	5.64	5.62	13.19	26.64	24.43	23.14	XP_010734574.3(protein FAM234A [Larimichthys crocea])
transcript6848_f7p0_2888	2.09067	1.06397	0.000285942	0.00847954	up	1.86333	5.06	1.28	1.86	2.45	6.26	3.82	5.1	TKS83068.1(Cyclin-I [Collichthys lucidus])
transcript2204_f2p0_3979	2.29487	1.19841	0.000290371	0.00857698	up	11.6233	34.2267	7.73	8.62	18.52	31.77	38.15	32.76	XP_019116720.1(amyloid-beta A4 protein isoform X2 [Larimichthys crocea])
transcript3227_f3p0_3636	2.6004	1.37873	0.000293825	0.0086563	up	2.87667	9.65	1.8	4.72	2.11	9.77	9.08	10.1	XP_010731817.2(sorting nexin-18 [Larimichthys crocea])
transcript420_f4p0_5462	2.23633	1.16113	0.000301304	0.00881893	up	4.16333	12.4067	3.07	4.5	4.92	14.18	16.15	6.89	XP_010754909.1(thrombospondin-2 isoform X1 [Larimichthys crocea])
transcript13292_f18p0_2036	2.39567	1.26043	0.000303071	0.00885913	up	25.74	76.78	11.16	25.71	40.35	84.02	75.44	70.88	XP_010735956.1(ectonucleoside triphosphate diphosphohydrolase 1 isoform X1 [Larimichthys crocea])
transcript22012_f14p0_1125	2.61206	1.38519	0.000305591	0.00891915	up	424.993	1372.6	168.21	519.96	586.81	1317.95	1306.23	1493.61	TKS68011.1(Tetraspanin-1 [Collichthys lucidus])
transcript11115_f2p0_2300	82.6903	6.36965	0.000309048	0.00894783	up	0	0.443333	0	0	0	0.2	0.85	0.28	XP_010736559.2(kunitz-type protease inhibitor 1 [Larimichthys crocea])
transcript14134_f6p0_1981	4.46995	2.16026	0.000309286	0.00894783	up	1.27667	7.93333	1.37	0.82	1.64	12.03	3.6	8.17	KAE8290579.1(hypothetical protein D5F01_LYC10165 [Larimichthys crocea])
transcript11142_f4p0_2249	858.979	9.74648	0.000343082	0.0097364	up	0	4.31667	0	0	0	0	2.35	10.6	XP_010753087.1(prolactin regulatory element-binding protein [Larimichthys crocea])
transcript5256_f2p0_3168	5.39714	2.4322	0.000343465	0.0097364	up	0.276667	1.85333	0.08	0.46	0.29	2.64	2.05	0.87	AWP08454.1(Isoform 6 of Tropomyosin alpha-1 chain isoform 8 [Scophthalmus maximus])
transcript12801_f3p0_2140	2.55951	1.35587	0.000364228	0.0101461	up	3.42333	11.03	1.47	4.45	4.35	11.03	14.48	7.58	TKS83207.1(Glycerophosphodiester phosphodiesterase domain-containing protein 5 [Collichthys lucidus])
transcript10616_f2p0_2369	2.05187	1.03694	0.000371097	0.0102486	up	8.94333	25.2167	8.11	10.1	8.62	32.88	25.86	16.91	XP_018547162.1(PREDICTED: PLAC8-like protein 1 isoform X1 [Lates calcarifer])
transcript21854_f2p0_1152	2.35599	1.23633	0.000370637	0.0102486	up	51.32	151.197	24.42	62.97	66.57	157.54	117.17	178.88	TKS89778.1(Clarin-3 Transmembrane protein 12 [Collichthys lucidus])
transcript7560_f4p0_2795	6.45678	2.69082	0.000368959	0.0102486	up	0.513333	5.06	0.77	0.41	0.36	7.13	6.52	1.53	TDH12301.1(hypothetical protein EPR50_G00070920 [Perca flavescens])
transcript3522_f3p0_3604	2.1686	1.11676	0.000375661	0.010362	up	2.65333	7.19333	1.39	3.26	3.31	6.52	6.48	8.58	XP_019126974.1(echinoderm microtubule-associated protein-like 2 isoform X3 [Larimichthys crocea])
transcript16089_f582p0_1519	3.05131	1.60943	0.000376136	0.0103624	up	107.277	426.997	54.42	149.6	117.81	557.13	526.44	197.42	XP_027134109.1(annexin A1 [Larimichthys crocea])
transcript3002_f3p0_3668	2.54798	1.34935	0.000380804	0.0104399	up	98.2	313.547	56.15	124.26	114.19	216.27	328.57	395.8	XP_010730997.1(sodium-dependent neutral amino acid transporter B(0)AT1-like [Larimichthys crocea])
transcript12282_f2p0_2163	2.52597	1.33683	0.000382593	0.010458	up	1.14	3.75667	0.72	1.3	1.4	5.44	3.14	2.69	TMS07735.1(CapZ-interacting protein [Larimichthys crocea])
transcript9887_f3p0_2447	3.88105	1.95645	0.000383737	0.010458	up	1.55667	8.82	1.96	1.81	0.9	10.74	10.82	4.9	QFN51891.1(collagen type I alpha 2 chain [Nibea coibor])
transcript14174_f3p0_1974	2.80183	1.48637	0.000384763	0.0104592	up	4.62	15.7567	1.68	5.94	6.24	13.99	14.9	18.38	KAF1394137.1(hypothetical protein PFLUV_G00023390 [Perca fluviatilis])
transcript6836_f10p0_2851	117.014	6.87053	0.000386151	0.0104843	up	0	0.47	0	0	0	0.06	0.64	0.71	XP_022608974.1(LOW QUALITY PROTEIN: myelin basic protein [Seriola dumerili])
transcript4676_f5p0_3281	2.15319	1.10648	0.000396055	0.0106632	up	2.55	7.07	1.48	2.37	3.8	9.39	6.4	5.42	XP_010742866.1(dixin-A isoform X4 [Larimichthys crocea])
transcript6912_f2p0_2868	2.46852	1.30364	0.000407799	0.0109058	up	5.43667	17.18	2.83	4.94	8.54	20.27	20.64	10.63	XP_010742268.1(frizzled-8 [Larimichthys crocea])
transcript16740_f5p0_1713	2.20783	1.14263	0.000408412	0.0109058	up	4.38667	12.5533	3.15	5.23	4.78	13.51	8.91	15.24	TMS18626.1(hypothetical protein E3U43_010952 [Larimichthys crocea])
transcript1187_f3p0_4590	2.20182	1.1387	0.000414508	0.0110281	up	1.91667	5.43	1.08	1.98	2.69	6.57	6.32	3.4	XP_010731284.3(lysyl oxidase homolog 1 [Larimichthys crocea])
transcript12451_f5p0_2157	5.53354	2.4682	0.000419824	0.01113	up	2.97333	23.8633	3.9	0.72	4.3	29.03	26.32	16.24	TMS03103.1(Decorin, partial [Larimichthys crocea])
transcript14262_f2p0_1958	3.2696	1.70911	0.000423239	0.0112074	up	6.49	27.39	2.94	9.35	7.18	36.58	33.74	11.85	XP_019133359.2(uncharacterized protein LOC104939428 [Larimichthys crocea])
transcript13561_f2p0_2067	4.92877	2.30123	0.000434796	0.0114595	up	2.86667	16.98	0.69	3.27	4.64	25.46	7.81	17.67	XP_019127601.1(brain-specific angiogenesis inhibitor 1-associated protein 2-like protein 1 isoform X2 [Larimichthys crocea])
transcript7363_f13p0_2801	2.41965	1.2748	0.000441647	0.0115858	up	2.79333	8.38667	1.11	3.38	3.89	9.86	7.7	7.6	XP_019109043.2(fermitin family homolog 3 [Larimichthys crocea])
transcript921_f4p0_4818	3.51321	1.81279	0.000462716	0.0120542	up	1.25	5.43333	0.38	1.87	1.5	6.14	6.93	3.23	XP_010743813.3(inactive carboxypeptidase-like protein X2 [Larimichthys crocea])
transcript16822_f13p0_1707	7.45901	2.89898	0.000463977	0.0120591	up	1.14667	10.9133	0.83	0.42	2.19	2.96	15.08	14.7	XP_010731285.3(selenoprotein P [Larimichthys crocea])
transcript8654_f9p0_2553	2.89802	1.53507	0.000475126	0.0122499	up	40.9733	146.46	16.46	65.9	40.56	129.1	142.51	167.77	TMS13259.1(7-dehydrocholesterol reductase [Larimichthys crocea])
transcript10229_f18p0_2352	2.10212	1.07184	0.000480437	0.0123585	up	7.81	20.4833	3.57	9.02	10.84	22.74	18.25	20.46	XP_029970442.1(septin-2B isoform X2 [Salarias fasciatus])
transcript21364_f3p0_1204	4.43995	2.15054	0.0004822	0.0123897	up	3.84	21.05	0.94	7.43	3.15	25.05	22.36	15.74	XP_027142576.1(glyceraldehyde-3-phosphate dehydrogenase 2 [Larimichthys crocea])
transcript13784_f2p0_2014	7.24087	2.85616	0.00048317	0.0124004	up	2.69333	24.27	0.48	4.23	3.37	33.33	34.05	5.43	XP_010751568.3(keratin, type II cytoskeletal 8 [Larimichthys crocea])
transcript16658_f8p0_1709	2.09985	1.07028	0.000487364	0.0124796	up	2.57333	7.33667	2.14	2.6	2.98	8.32	8.9	4.79	TMS11055.1(Xylose isomerase [Larimichthys crocea])
transcript1534_f3p0_4357	3.90415	1.96501	0.000511963	0.012933	up	0.246667	1.22	0.12	0.33	0.29	1.55	1.56	0.55	XP_010736769.2(brother of CDO [Larimichthys crocea])
transcript19770_f2p0_1401	2.8569	1.51445	0.000521402	0.0130542	up	7.21	29.8467	9.03	4.89	7.71	33.19	33.3	23.05	QFN51891.1(collagen type I alpha 2 chain [Nibea coibor])
transcript5630_f3p0_3070	2.11023	1.0774	0.000530248	0.0132129	up	7.21	19.02	3.21	8.36	10.06	18.9	21.83	16.33	XP_010740452.1(1-phosphatidylinositol 4,5-bisphosphate phosphodiesterase delta-1 isoform X2 [Larimichthys crocea])
transcript5782_f5p0_3064	2.64389	1.40266	0.0005669	0.0140064	up	3.10667	10.5867	1.54	4.86	2.92	12.64	12.73	6.39	KAE8298651.1(Triple functional domain protein [Larimichthys crocea])
transcript13899_f4p0_2007	2.59939	1.37817	0.000568146	0.0140217	up	1.23333	4.15333	0.72	1.1	1.88	5.46	4.25	2.75	TKS92172.1(Beta-1,3-N-acetylglucosaminyltransferase lunatic fringe [Collichthys lucidus])
transcript14661_f4p0_1931	5.35684	2.42138	0.000575839	0.0141187	up	0.31	2.03667	0.1	0.17	0.66	2.32	1.84	1.95	KAE8300451.1(hypothetical protein D5F01_LYC00592 [Larimichthys crocea])
transcript11410_f20p0_2196	2.39131	1.2578	0.000593781	0.0144485	up	2.99667	9.16667	1.45	3.59	3.95	10.03	11.75	5.72	XP_010739151.2(transforming growth factor beta-1-induced transcript 1 protein isoform X2 [Larimichthys crocea])
transcript13220_f3p0_2096	11.6134	3.53772	0.000598626	0.0145363	up	0.3	4.07667	0.07	0.62	0.21	2.24	1.21	8.78	XP_027128171.1(UDP-glucuronosyltransferase 2A1 isoform X1 [Larimichthys crocea])
transcript12260_f3p0_2182	591.777	9.20891	0.000611519	0.0147683	up	0	3.24333	0	0	0	0	5.73	4	TKS81735.1(Succinate dehydrogenase [ubiquinone] flavoprotein subunit, mitochondrial [Collichthys lucidus])
transcript4329_f7p0_3210	2.59342	1.37486	0.000626137	0.0150567	up	9.45333	31.0567	4.98	15.85	7.53	29.54	30.21	33.42	TMS04294.1(Monocarboxylate transporter 9 [Larimichthys crocea])
transcript2970_f2p0_3734	2.30108	1.20231	0.000633582	0.0151548	up	0.59	1.73667	0.32	0.79	0.66	1.75	2.12	1.34	XP_027146530.1(TGF-beta receptor type-2-like [Larimichthys crocea])
transcript17842_f2p0_1596	3.13828	1.64997	0.000635885	0.0151937	up	0.593333	2.46333	0.41	0.73	0.64	3.65	2.04	1.7	TKS87739.1(Wiskott-Aldrich syndrome protein family member 3 [Collichthys lucidus])
transcript15590_f2p0_1825	3.44682	1.78526	0.000638712	0.0152451	up	3.80333	18.07	3.91	1.87	5.63	24.67	12.3	17.24	KAE8284393.1(Alanyl-tRNA editing protein Aarsd1 Alanyl-tRNA synthetase domain-containing protein 1 [Larimichthys crocea])
transcript6595_f3p0_2912	59.5185	5.89527	0.000645303	0.0153374	up	0	0.243333	0	0	0	0.11	0.37	0.25	XP_027127957.1(G-protein coupled receptor 22 [Larimichthys crocea])
transcript2490_f29p0_3862	3.83263	1.93834	0.000647298	0.0153686	up	1.25	6.22333	0.63	2.25	0.87	7.94	7.89	2.84	XP_010738006.1(caveolae-associated protein 1 [Larimichthys crocea])
transcript17353_f2p0_1658	2.85508	1.51353	0.000677916	0.0158778	up	0.83	3.09667	0.59	0.86	1.04	3.77	2.02	3.5	XP_027140244.1(secretogranin-1 isoform X1 [Larimichthys crocea])
transcript15851_f2p0_1806	2.32362	1.21638	0.000683028	0.0159477	up	15.6233	48.0567	13	21.3	12.57	42.12	42.97	59.08	TKS86550.1(C-1-tetrahydrofolate synthase, cytoplasmic [Collichthys lucidus])
transcript4894_f5p0_3232	553.857	9.11337	0.000690821	0.0160796	up	0	2.12667	0	0	0	4.02	2.36	0	KAE8283691.1(4-aminobutyrate aminotransferase, mitochondrial [Larimichthys crocea])
transcript12562_f2p0_2152	2.46016	1.29875	0.00071037	0.0163654	up	10.8667	35.2333	9.36	13.66	9.58	25.99	32.85	46.86	XP_019114503.2(mucolipin-2 [Larimichthys crocea])
transcript280_f2p0_5825	4.93265	2.30236	0.000717343	0.0164755	up	0.57	3.38667	0.16	1.02	0.53	1.61	4.84	3.71	XP_027129850.1(MAM and LDL-receptor class A domain-containing protein 1 isoform X1 [Larimichthys crocea])
transcript17699_f4p0_1617	566.549	9.14606	0.000720151	0.0165001	up	0	4.76	0	0	0	10.28	4	0	TMS08377.1(Ornithine decarboxylase antizyme 2 [Larimichthys crocea])
transcript18141_f8p0_1550	2.26081	1.17684	0.000730937	0.0166686	up	10.2667	29.8833	5.98	16.1	8.72	25.65	35.01	28.99	XP_010747478.1(ankyrin repeat and SOCS box protein 5 isoform X1 [Larimichthys crocea])
transcript831_f24p0_4860	2.56164	1.35707	0.000742063	0.016854	up	10.67	36.2167	7.09	11.95	12.97	45.07	46.96	16.62	TKS90279.1(Caveolae-associated protein 1 [Collichthys lucidus])
transcript18115_f3p0_1570	3.56118	1.83236	0.00074454	0.0168933	up	5.98	27.09	2.9	11.84	3.2	26.44	27.35	27.48	AJT59487.1(cathepsin S protein [Sciaenops ocellatus])
transcript2581_f6p0_3842	5.34714	2.41877	0.000754232	0.0170616	up	4.16667	26.43	0.54	6.46	5.5	22.5	35.57	21.22	XP_019131407.2(glutamyl aminopeptidase isoform X1 [Larimichthys crocea])
transcript22709_f52p0_893	2.2087	1.1432	0.00075979	0.0171396	up	47.9733	133	20.42	51.15	72.35	150.03	120.44	128.53	ARM65442.1(gluthathione peroxidase 1a [Totoaba macdonaldi])
transcript5867_f32p0_2776	526.263	9.03964	0.000768211	0.0173082	up	0	2.25	0	0	0	3.86	0	2.89	XP_010731586.1(26S proteasome non-ATPase regulatory subunit 2 [Larimichthys crocea])
transcript6985_f12p0_2844	3.91186	1.96786	0.000794512	0.0177939	up	0.393333	2.07	0.39	0.48	0.31	2.68	1.06	2.47	TKS71487.1(Nuclear receptor subfamily 4 group A member 1 [Collichthys lucidus])
transcript12945_f79p0_2067	2.84711	1.5095	0.00081485	0.0181411	up	0.633333	2.31333	0.36	0.54	1	2.33	2.92	1.69	TKS84526.1(Angiotensin II receptor-like 1b Angiotensin receptor-like 1b G-protein coupled receptor APJ [Collichthys lucidus])
transcript16865_f7p0_1708	2.19473	1.13404	0.000836225	0.0185071	up	82.93	233.82	59.38	83.02	106.39	179.8	214.72	306.94	TMS16979.1(6-phosphofructo-2-kinase/fructose-2,6-bisphosphatase 2 [Larimichthys crocea])
transcript20499_f2p0_1298	2.00945	1.0068	0.000842694	0.0186137	up	3.10667	8.46333	2.45	2.93	3.94	10.85	8.57	5.97	XP_019124330.2(P2Y purinoceptor 1-like [Larimichthys crocea])
transcript4179_f2p0_3404	4.25482	2.0891	0.000870489	0.0190223	up	0.93	5.27	0.77	1.1	0.92	8.14	1.62	6.05	XP_027147126.1(protein NLRC3-like [Larimichthys crocea])
transcript12795_f2p0_2122	3.14094	1.6512	0.000873207	0.0190632	up	108.973	421.453	45.31	184.58	97.03	347.68	377.49	539.19	XP_019134007.2(platelet glycoprotein 4 [Larimichthys crocea])
transcript1436_f6p0_4395	2.05561	1.03956	0.000884547	0.0192148	up	2.51333	6.51	1.16	3.02	3.36	7.91	6.59	5.03	XP_010748557.1(neuronal-specific septin-3 isoform X2 [Larimichthys crocea])
transcript25194_f5p0_731	8.97682	3.16621	0.000885274	0.0192148	up	0.15	2.18	0.23	0.12	0.1	2.39	2.91	1.24	XP_010729097.3(hemoglobin subunit alpha-D [Larimichthys crocea])
transcript2350_f4p0_3951	2.94559	1.55856	0.000894158	0.0193537	up	1.50333	5.79333	0.84	2.12	1.55	7.47	7.38	2.53	XP_019127019.1(long-chain-fatty-acid--CoA ligase 1 isoform X1 [Larimichthys crocea])
transcript13706_f4p0_2036	2.75046	1.45967	0.00092262	0.0198544	up	2.72333	9.22667	0.92	3.51	3.74	11.73	8.05	7.9	XP_010730924.2(keratin, type I cytoskeletal 19 [Larimichthys crocea])
transcript17587_f25p0_1598	47.1627	5.55957	0.000931035	0.0199388	up	0	0.396667	0	0	0	0.61	0.32	0.26	TMS01788.1(Sequestosome-1 [Larimichthys crocea])
transcript16892_f4p0_1711	32.2218	5.00997	0.000936627	0.020019	up	0.01	0.463333	0.03	0	0	0.36	0.39	0.64	TNM93606.1(hypothetical protein fugu_001782 [Takifugu bimaculatus])
transcript10169_f6p0_2410	3.4266	1.77678	0.000935841	0.020019	up	7.24	30.9133	2.81	8.73	10.18	50.01	15.03	27.7	TMS03103.1(Decorin, partial [Larimichthys crocea])
transcript1427_f4p0_4432	5.70196	2.51146	0.000948845	0.0201858	up	2.72333	18.4733	0.29	4.11	3.77	16.89	25.67	12.86	QFN51891.1(collagen type I alpha 2 chain [Nibea coibor])
transcript2427_f12p0_3625	4.07321	2.02616	0.000951647	0.0201882	up	14.6833	71.7667	3.58	27.14	13.33	63.26	66.97	85.07	XP_019130691.1(C-1-tetrahydrofolate synthase, cytoplasmic [Larimichthys crocea])
transcript9225_f4p0_2515	4.49814	2.16933	0.000954319	0.0202068	up	2.42333	14.27	1.32	1.97	3.98	16.18	22.99	3.64	KAE8281364.1(Lumican Keratan sulfate proteoglycan lumican [Larimichthys crocea])
transcript18402_f2p0_1548	2.11014	1.07734	0.000960243	0.020275	up	1.35667	3.71333	0.81	1.59	1.67	4.32	4.04	2.78	TMS01377.1(hypothetical protein E3U43_017799 [Larimichthys crocea])
transcript2073_f5p0_4100	2.245	1.16671	0.000973609	0.0204613	up	6.69667	18.7033	2.9	7.78	9.41	23	15.05	18.06	TMS21726.1(Viral T-cell receptor beta chain-like T17T-22 [Larimichthys crocea])
transcript13423_f9p0_2118	16.6298	4.0557	0.000984405	0.0206496	up	0.563333	11.13	0.24	0	1.45	6.89	9.21	17.29	TKS80667.1(Cytochrome P450 2A10 [Collichthys lucidus])
transcript15173_f8p0_1870	2.15024	1.1045	0.00100562	0.0209772	up	6.15333	16.7633	2.8	9.11	6.55	19.44	17.29	13.56	XP_030291817.1(enolase-phosphatase E1 [Sparus aurata])
transcript19664_f2p0_1400	3.84707	1.94376	0.00105091	0.0216214	up	1.79667	9	1.13	0.85	3.41	8.21	12.78	6.01	QFN51891.1(collagen type I alpha 2 chain [Nibea coibor])
transcript11876_f2p0_2216	2.31313	1.20985	0.00108598	0.0221884	up	2.74	8.62	2.35	3.3	2.57	12.81	6.23	6.82	XP_027131517.1(embigin [Larimichthys crocea])
transcript11890_f2p0_2230	52.6506	5.71838	0.00111581	0.0226462	up	0	0.286667	0	0	0	0.44	0.12	0.3	XP_019129815.1(transmembrane protease serine 13 [Larimichthys crocea])
transcript20532_f3p0_1298	2.04286	1.03059	0.00112342	0.0227391	up	18.9567	54.3933	19.15	20.59	17.13	68.91	54.66	39.61	TKS85401.1(Prosaposin Proactivator polypeptide [Collichthys lucidus])
transcript10683_f10p0_2353	2.70364	1.4349	0.00112832	0.0227973	up	3.1	10.5133	1.63	3.29	4.38	13.47	5.76	12.31	XP_010731826.1(zinc finger protein 131 [Larimichthys crocea])
transcript8203_f2p0_2632	3.84786	1.94405	0.00113291	0.0228696	up	6.17667	28.0067	1.63	8.47	8.43	24.2	18.34	41.48	XP_010740530.2(cAMP-dependent protein kinase type II-alpha regulatory subunit [Larimichthys crocea])
transcript12713_f4p0_2134	2.63398	1.39724	0.00113809	0.0229535	up	0.42	1.43	0.28	0.58	0.4	1.32	1.49	1.48	XP_010728653.1(noelin-2 isoform X1 [Larimichthys crocea])
transcript14924_f5p0_1908	2.662	1.41251	0.00114176	0.0230013	up	2.50667	9.13333	2.33	2.75	2.44	6.73	14.32	6.35	XP_008307399.1(schwannomin-interacting protein 1 isoform X6 [Cynoglossus semilaevis])
transcript793_f3p0_4921	2.17762	1.12275	0.00116382	0.0233469	up	4.35333	11.9867	2.32	6.42	4.32	9.45	14.63	11.88	TMS08551.1(Cingulin-like protein 1, partial [Larimichthys crocea])
transcript6429_f3p0_2948	3.60052	1.84821	0.00120304	0.0239417	up	0.233333	1.10333	0.17	0.33	0.2	1.69	0.99	0.63	XP_027141594.1(alpha-2,8-sialyltransferase 8F [Larimichthys crocea])
transcript11764_f2p0_2230	2.32249	1.21567	0.0012111	0.0240595	up	0.953333	2.83667	0.55	1.34	0.97	3.63	2.34	2.54	XP_028420371.1(CMRF35-like molecule 1 [Perca flavescens])
transcript3287_f5p0_3592	13.5616	3.76146	0.00121004	0.0240595	up	0.213333	3.46	0	0.36	0.28	3.85	4.93	1.6	XP_019118857.2(peptidase inhibitor 16 [Larimichthys crocea])
transcript990_f3p0_4771	2.01004	1.00722	0.00122377	0.024247	up	7.91	19.8233	3.97	10.14	9.62	17.96	18.76	22.75	XP_027143107.1(hamartin-like isoform X3 [Larimichthys crocea])
transcript8507_f58p0_2433	2.09298	1.06556	0.0012689	0.0248509	up	5.29667	15.1967	4.69	5.14	6.06	18.21	18.68	8.7	XP_027136390.1(heat shock cognate 71 kDa protein [Larimichthys crocea])
transcript14582_f2p0_1930	10.6197	3.40867	0.00127791	0.0249247	up	0.193333	2.34667	0	0.31	0.27	1.83	3.33	1.88	XP_010750422.2(2-oxoglutarate and iron-dependent oxygenase domain-containing protein 3 [Larimichthys crocea])
transcript17907_f5p0_1601	7.54076	2.91471	0.00131939	0.0255566	up	0.14	1.36667	0.06	0.17	0.19	1.71	2.03	0.36	KAE8284780.1(Teratocarcinoma-derived growth factor [Larimichthys crocea])
transcript18010_f2p0_1591	3.62257	1.85701	0.00132349	0.0256141	up	0.323333	1.69	0.37	0.3	0.3	2.2	1.77	1.1	TKS88100.1(Serine/threonine-protein kinase mos [Collichthys lucidus])
transcript18391_f5p0_1537	2.50992	1.32764	0.00132536	0.0256282	up	34.69	119.83	28.94	37.42	37.71	194.54	100.47	64.48	XP_010748611.3(desmin [Larimichthys crocea])
transcript14871_f14p0_1842	2.22831	1.15595	0.00135203	0.0259538	up	12.36	34.08	5.09	13.43	18.56	37.95	29.57	34.72	XP_030282114.1(microtubule-associated proteins 1A/1B light chain 3B [Sparus aurata])
transcript14234_f3p0_1998	5.14714	2.36377	0.00135258	0.0259538	up	3.17333	20.4167	0.75	4.94	3.83	26.81	29.01	5.43	TKS91030.1(Muskelin [Collichthys lucidus])
transcript13306_f18p0_2007	412.099	8.68685	0.00135632	0.0259814	up	0	2.67667	0	0	0	3.75	4.28	0	XP_010737826.2(BICD family-like cargo adapter 1 [Larimichthys crocea])
transcript22991_f6p0_1023	3.07792	1.62196	0.00138168	0.026266	up	0.863333	3.58	0.68	1.04	0.87	4.95	2.42	3.37	XP_010786759.1(PREDICTED: uncharacterized protein LOC104960418 isoform X1 [Notothenia coriiceps])
transcript3989_f33p0_3340	467.626	8.86921	0.00137762	0.026266	up	0	1.53667	0	0	0	0	1.13	3.48	TMS05626.1(Switch-associated protein 70 [Larimichthys crocea])
transcript7390_f18p0_2763	7.96173	2.99308	0.001435	0.0269021	up	0.13	1.57333	0.16	0.11	0.12	2.21	2.25	0.26	TKS68525.1(Fascin 55 kDa actin-bundling protein [Collichthys lucidus])
transcript17499_f2p0_1631	2.43334	1.28294	0.00143423	0.0269021	up	8.93667	30.0533	8	7.26	11.55	39.43	35.47	15.26	KAE8298144.1(Keratin, type I cytoskeletal 18 Cytokeratin-18 [Larimichthys crocea])
transcript16871_f2p0_1699	60.1324	5.91007	0.00143503	0.0269021	up	0	0.463333	0	0	0	0.95	0.24	0.2	KAE8288647.1(hypothetical protein D5F01_LYC12522 [Larimichthys crocea])
transcript3391_f4p0_3598	2.27684	1.18703	0.00146355	0.0272701	up	3.25333	9.23667	1.31	4.89	3.56	10.36	9.16	8.19	XP_010729290.2(F-box/LRR-repeat protein 5 isoform X2 [Larimichthys crocea])
transcript15101_f28p0_1844	2.16336	1.11327	0.00146519	0.0272775	up	48.43	144.487	45.01	40.12	60.16	171.31	174.18	87.97	XP_029370933.1(tropomyosin beta chain isoform X2 [Echeneis naucrates])
transcript17156_f2p0_1655	2.72287	1.44513	0.0015248	0.0280595	up	5.05667	19.7233	6	3.23	5.94	21.71	24.41	13.05	QFN51891.1(collagen type I alpha 2 chain [Nibea coibor])
transcript14446_f2p0_1982	2.5563	1.35406	0.00162083	0.0293103	up	0.88	3.06	0.73	1	0.91	3.88	3.59	1.71	XP_022048642.1(tetraspanin-18 [Acanthochromis polyacanthus])
transcript11781_f12p0_2184	2.1348	1.0941	0.001648	0.0297459	up	2.67333	7.38667	1.47	3.1	3.45	9.33	8.42	4.41	XP_019126528.1(calcitonin gene-related peptide type 1 receptor [Larimichthys crocea])
transcript25262_f3p0_692	2.12843	1.08979	0.00165777	0.0298744	up	18.9367	54.1967	12.6	22.15	22.06	44.3	81.67	36.62	XP_027128432.1(caldesmon isoform X3 [Larimichthys crocea])
transcript5277_f2p0_3164	5.34289	2.41762	0.00166838	0.0299696	up	24.2233	150.757	2.49	31.36	38.82	138.43	156.54	157.3	TKS80882.1(Solute carrier family 13 member 5 [Collichthys lucidus])
transcript7581_f3p0_2772	3.43625	1.78083	0.00169211	0.0303475	up	3.72	16.1733	1.35	4.04	5.77	23.7	18.63	6.19	XP_027146094.1(podocan isoform X1 [Larimichthys crocea])
transcript5319_f3p0_3155	3.99448	1.99801	0.00170497	0.0305294	up	0.29	1.63333	0.29	0.3	0.28	1.75	2.51	0.64	XP_010730786.1(PDZ and LIM domain protein 5 isoform X3 [Larimichthys crocea])
transcript6378_f4p0_2965	2.3217	1.21518	0.00172884	0.0308831	up	2.09333	6.19	0.98	2.55	2.75	8.44	6.35	3.78	XP_019134259.1(heterogeneous nuclear ribonucleoprotein D0 [Larimichthys crocea])
transcript5558_f4p0_3087	4.98714	2.31821	0.00175876	0.031343	up	0.386667	2.37333	0.2	0.21	0.75	1.05	2.89	3.18	XP_027137265.1(CD99 antigen isoform X4 [Larimichthys crocea])
transcript11245_f4p0_2335	2.61202	1.38517	0.00176914	0.0315031	up	1.38667	4.78333	0.89	1.38	1.89	6.08	5.96	2.31	XP_010749726.1(fibulin-5 [Larimichthys crocea])
transcript1841_f11p0_4197	2.63978	1.40042	0.00179705	0.0318657	up	18.8567	60.4333	7.53	25.03	24.01	50.7	50.17	80.43	XP_018557253.1(PREDICTED: LOW QUALITY PROTEIN: multidrug resistance-associated protein 4-like [Lates calcarifer])
transcript21953_f5p0_1127	2.96057	1.56588	0.00183294	0.0322563	up	91.8067	337.347	26.04	129.02	120.36	439.55	342.02	230.47	AGJ70381.1(MHC class II antigen beta chain [Miichthys miiuy])
transcript2459_f2p0_3925	3.08291	1.62429	0.00187396	0.0327223	up	1.23	5.31	1.23	1.02	1.44	6.72	7.17	2.04	KAE8283357.1(hypothetical protein D5F01_LYC18759 [Larimichthys crocea])
transcript11104_f6p0_2324	6.42843	2.68447	0.00188235	0.0328179	up	0.803333	6.49667	0.3	0.56	1.55	7.73	10.63	1.13	XP_010751568.3(keratin, type II cytoskeletal 8 [Larimichthys crocea])
transcript5134_f2p0_3179	2.97505	1.57291	0.00193101	0.0335106	up	3.38	12.5533	1.16	5.76	3.22	18	10.05	9.61	XP_010730217.3(pre-mRNA-processing factor 39 [Larimichthys crocea])
transcript6797_f8p0_2891	37.399	5.22493	0.00193838	0.0335867	up	0	0.153333	0	0	0	0.13	0.21	0.12	KAE8292584.1(Inactive phospholipid phosphatase 7 [Larimichthys crocea])
transcript25666_f11p0_660	2.49807	1.32081	0.00198034	0.0340821	up	8.8	28.1133	3.61	8.44	14.35	31.22	33.64	19.48	XP_029368967.1(C-X-C motif chemokine 14 [Echeneis naucrates])
transcript21799_f5p0_1161	2.29014	1.19544	0.0019806	0.0340821	up	1.01667	3.18667	0.88	1.07	1.1	3.8	3.07	2.69	XP_018546142.1(PREDICTED: uncharacterized protein LOC108892862 isoform X4 [Lates calcarifer])
transcript18616_f3p0_1519	399.877	8.64341	0.00198488	0.0341035	up	0	3.19667	0	0	0	2.1	0	7.49	XP_027136371.1(vacuole membrane protein 1 [Larimichthys crocea])
transcript13027_f3p0_2122	2.45367	1.29494	0.00198357	0.0341035	up	51.28	153.677	18.61	65.94	69.29	131.9	160.56	168.57	XP_024289539.1(serine/threonine-protein phosphatase alpha-2 isoform-like [Oncorhynchus tshawytscha])
transcript1840_f8p0_3957	2.09534	1.06718	0.00202694	0.034565	up	5.24333	13.77	2.48	7.09	6.16	16.86	10.33	14.12	XP_010754886.1(potassium channel subfamily K member 1 [Larimichthys crocea])
transcript23646_f4p0_935	2.9321	1.55194	0.00202709	0.034565	up	23.0233	93.09	20.37	35.85	12.85	68.25	133.23	77.79	AJT59487.1(cathepsin S protein [Sciaenops ocellatus])
transcript1230_f2p0_4593	2.1233	1.08631	0.00203548	0.0346294	up	0.406667	1.10333	0.25	0.36	0.61	1.15	1.2	0.96	XP_010752242.2(arginine/serine-rich protein PNISR isoform X1 [Larimichthys crocea])
transcript6726_f9p0_2731	4.03162	2.01136	0.00206901	0.0349883	up	1.05	5.33	0.44	1.92	0.79	8.25	2.45	5.29	XP_027137753.1(transmembrane 9 superfamily member 2 isoform X2 [Larimichthys crocea])
transcript3638_f10p0_3546	43.3339	5.43742	0.00208188	0.0350637	up	0.0133333	1.01	0.04	0	0	1.66	1.32	0.05	AFC89899.1(complement component C3 [Miichthys miiuy])
transcript8508_f2p0_2644	3.00118	1.58553	0.00213069	0.0356506	up	3.15	11.39	1.13	3.37	4.95	12.27	6.9	15	XP_019127469.2(leucine-rich repeat-containing protein 59 isoform X3 [Larimichthys crocea])
transcript12612_f2p0_2159	13.2391	3.72674	0.00215345	0.0359037	up	0.0666667	1.03667	0	0.12	0.08	1.58	1.27	0.26	TKS75651.1(Transcription factor 23 [Collichthys lucidus])
transcript13971_f2p0_1995	3.53147	1.82027	0.00221275	0.0367019	up	4.49333	19.0633	0.84	6.26	6.38	22.48	19.04	15.67	TMS22601.1(Fc receptor-like protein 5 [Larimichthys crocea])
transcript21272_f3p0_1217	3.81975	1.93348	0.00223971	0.0369044	up	7.08333	36.3567	4.36	8.24	8.65	48.34	52.53	8.2	TKS91030.1(Muskelin [Collichthys lucidus])
transcript22382_f5p0_1086	2.72223	1.44479	0.00225086	0.0370068	up	4.34333	14.3933	1.65	4.53	6.85	11.16	14.7	17.32	XP_010744582.3(latexin isoform X1 [Larimichthys crocea])
transcript6567_f4p0_2914	3.52479	1.81754	0.00228847	0.0374609	up	0.34	1.56	0.29	0.32	0.41	0.76	1.99	1.93	XP_010740918.1(arf-GAP with GTPase, ANK repeat and PH domain-containing protein 2 isoform X5 [Larimichthys crocea])
transcript9841_f3p0_2458	5.70008	2.51098	0.00228378	0.0374609	up	16.32	109.513	4.31	4.4	40.25	102.23	105.64	120.67	XP_010732724.2(B(0,+)-type amino acid transporter 1 [Larimichthys crocea])
transcript20387_f3p0_1322	169.741	7.40719	0.00230474	0.0376487	up	0.0233333	3.11667	0	0.07	0	2.08	0	7.27	TKS89194.1(Tumor necrosis factor receptor superfamily member 6B [Collichthys lucidus])
transcript10864_f7p0_2337	3.56467	1.83377	0.00232267	0.0378283	up	0.586667	3.06667	0.76	0.4	0.6	3.41	4.13	1.66	XP_010729906.1(polycomb protein SCMH1 isoform X4 [Larimichthys crocea])
transcript16775_f8p0_1710	6.68366	2.74064	0.00233048	0.0378806	up	0.496667	4.07	0.06	0.54	0.89	5.5	5.24	1.47	KAE8295791.1(Olfactomedin-4 [Larimichthys crocea])
transcript20806_f3p0_1234	3.71895	1.8949	0.00234003	0.0379463	up	129.923	629.84	109.34	110.96	169.47	208.47	777.97	903.08	XP_010743618.2(phospholipid hydroperoxide glutathione peroxidase isoform X3 [Larimichthys crocea])
transcript8505_f3p0_2620	2.33505	1.22346	0.00235128	0.0381012	up	0.35	1.06333	0.23	0.34	0.48	1.06	1.19	0.94	TKS90588.1(Transcription factor GATA-3 GATA-binding factor 3 [Collichthys lucidus])
transcript13224_f2p0_2068	2.50863	1.3269	0.00237396	0.0383307	up	0.873333	2.87	0.56	1.39	0.67	3.06	3.35	2.2	TKS91962.1(Arf-GAP with dual PH domain-containing protein 1 [Collichthys lucidus])
transcript2100_f3p0_4075	2.49335	1.31808	0.00237945	0.0383918	up	15.8133	48.0133	5.44	16.47	25.53	48.83	48.27	46.94	KAE8291053.1(Integrin alpha-6 CD49 antigen-like family member F [Larimichthys crocea])
transcript3131_f8p0_3645	2.73485	1.45146	0.00238253	0.038414	up	28.1433	93.8633	9.88	44.17	30.38	94.9	75.15	111.54	XP_027131259.1(protein NLRC3-like isoform X1 [Larimichthys crocea])
transcript3526_f4p0_3540	2.17089	1.11829	0.00238725	0.0384574	up	12.7	33.88	5.2	15.8	17.1	31.87	32.15	37.62	XP_010728831.1(E3 ubiquitin-protein ligase MGRN1 isoform X1 [Larimichthys crocea])
transcript4703_f2p0_3268	4.31132	2.10813	0.00240238	0.0386298	up	0.343333	1.85667	0.13	0.48	0.42	1.73	3.11	0.73	XP_019123908.1(pre-B-cell leukemia transcription factor 1 isoform X5 [Larimichthys crocea])
transcript585_f6p0_5079	5.1449	2.36314	0.00241318	0.0386401	up	0.22	1.50333	0.15	0.13	0.38	2.2	1.95	0.36	XP_019127199.2(myomesin-1 isoform X2 [Larimichthys crocea])
transcript8960_f17p0_2534	2.15036	1.10458	0.00244282	0.0389433	up	7.11333	18.94	3	9.3	9.04	21.61	14.95	20.26	XP_027141398.1(lymphocyte cytosolic protein 2 isoform X1 [Larimichthys crocea])
transcript16727_f2p0_1720	2.26031	1.17652	0.00245508	0.0391075	up	2.31333	6.7	1.63	2.42	2.89	5.39	5.68	9.03	XP_010748214.1(cyclin-dependent kinase-like 1 isoform X1 [Larimichthys crocea])
transcript18536_f2p0_1525	3.83066	1.93759	0.00246268	0.0392008	up	1.19667	5.94	0.57	1.08	1.94	8.89	6.83	2.1	XP_019113511.1(CD209 antigen-like protein E [Larimichthys crocea])
transcript11143_f18p0_2282	2.12013	1.08415	0.00248055	0.0393462	up	15.2067	39.96	5.88	19.32	20.42	43.13	40.18	36.57	KAE8279609.1(NEDD8 ultimate buster 1 [Larimichthys crocea])
transcript1920_f2p0_4184	2.30054	1.20197	0.00248276	0.0393535	up	1.19333	3.68	0.95	0.86	1.77	4.39	4.42	2.23	XP_010742828.2(integral membrane protein GPR137C isoform X1 [Larimichthys crocea])
transcript3111_f5p0_3567	2.02901	1.02077	0.00251709	0.0397856	up	3.2	8.10667	1.41	4.63	3.56	8.72	7.69	7.91	TMS02545.1(Zinc finger protein 91 [Larimichthys crocea])
transcript4832_f4p0_3252	10.9859	3.45758	0.00259508	0.0407247	up	0.0466667	0.77	0.07	0	0.07	1.25	0.85	0.21	XP_010734793.1(protein quaking-B isoform X1 [Larimichthys crocea])
transcript21033_f42p0_1150	2.48171	1.31133	0.00259649	0.0407247	up	10.9167	35.1133	6.27	16.23	10.25	50.2	20.03	35.11	TKS78054.1(CD53 Cell surface glycoprotein [Collichthys lucidus])
transcript22803_f3p0_1030	2.5649	1.3589	0.00259822	0.0407247	up	56.3267	183.923	27.37	40.24	101.37	250.68	154.68	146.41	TKS74276.1(Relaxin-3 Insulin-like peptide INSL7 [Collichthys lucidus])
transcript15572_f2p0_1826	2.19843	1.13647	0.00263076	0.0411058	up	14.8233	45.1633	16.51	11.19	16.77	39.78	46.69	49.02	XP_019111733.2(cytochrome P450 2B4 [Larimichthys crocea])
transcript1972_f3p0_4131	2.29033	1.19556	0.00263166	0.0411058	up	7.27667	20.4233	2.92	7.52	11.39	17.19	23.23	20.85	KAE8279665.1(Late secretory pathway protein AVL9-like protein [Larimichthys crocea])
transcript9197_f2p0_2550	2.11962	1.08381	0.00263427	0.0411179	up	2.76667	8.06	2.61	1.97	3.72	9.95	8.56	5.67	XP_010731886.3(tumor necrosis factor receptor superfamily member 19 [Larimichthys crocea])
transcript5285_f5p0_3042	3.20443	1.68007	0.00264943	0.0412688	up	0.163333	0.753333	0.19	0.12	0.18	0.89	0.83	0.54	KAE8286655.1(Axin interactor, dorsalization-associated protein [Larimichthys crocea])
transcript19790_f3p0_1404	6.51958	2.70478	0.00267911	0.0416446	up	0.11	0.916667	0.05	0.15	0.13	1.05	1.32	0.38	XP_019130397.2(crystallin J1B-like [Larimichthys crocea])
transcript11113_f2p0_2309	5.88039	2.55591	0.00271338	0.0420612	up	0.07	0.573333	0.06	0.08	0.07	0.59	0.89	0.24	TKS78519.1(Perforin-1 [Collichthys lucidus])
transcript17607_f5p0_1643	57.2244	5.83856	0.00279847	0.0428781	up	0	0.466667	0	0	0	0.75	0.57	0.08	XP_019112788.1(uncharacterized protein LOC109138064 [Larimichthys crocea])
transcript13544_f2p0_2028	3272.88	11.6763	0.00280222	0.0429064	up	0	19.4633	0	0	0	26.97	0	31.42	XP_030276466.1(protein transport protein Sec61 subunit alpha-like 1 [Sparus aurata])
transcript8585_f3p0_2621	2.84751	1.5097	0.00282359	0.0429996	up	0.93	3.67333	0.88	0.94	0.97	2.75	6.05	2.22	XP_010740070.2(ras-related protein Rap-2b [Larimichthys crocea])
transcript20164_f3p0_1350	6.35736	2.66843	0.00285412	0.0434058	up	0.63	5	0.41	0.26	1.22	1.99	3.65	9.36	XP_027137044.1(uncharacterized protein LOC104938417 isoform X1 [Larimichthys crocea])
transcript8808_f4p0_2557	2.97765	1.57417	0.00293635	0.0443408	up	1.24	5.02667	1.01	0.95	1.76	7.16	5.85	2.07	XP_022623067.1(secreted frizzled-related protein 3 [Seriola dumerili])
transcript10532_f9p0_2370	4.87564	2.28559	0.00293924	0.0443408	up	0.37	2.38	0.35	0.09	0.67	1.98	2.27	2.89	TKS68475.1(Protein kinase C beta type [Collichthys lucidus])
transcript7975_f3p0_2729	3.24618	1.69874	0.0029345	0.0443408	up	1.99333	7.69333	0.45	2.12	3.41	7.63	7.6	7.85	QFN51891.1(collagen type I alpha 2 chain [Nibea coibor])
transcript1085_f2p0_4711	5.27621	2.3995	0.00296551	0.0446474	up	0.13	0.906667	0.08	0.18	0.13	1.25	1.27	0.2	TMS03869.1(EGF-like repeat and discoidin I-like domain-containing protein 3 [Larimichthys crocea])
transcript18610_f2p0_1532	41.4641	5.37379	0.002975	0.0447602	up	0	0.34	0	0	0	0.22	0.24	0.56	TKS71443.1(Pyruvate dehydrogenase E1 component subunit beta, mitochondrial [Collichthys lucidus])
transcript8510_f4p0_2611	12.166	3.60478	0.00299378	0.0449098	up	0.336667	6.59667	0.66	0.35	0	8.78	6.61	4.4	QFN51891.1(collagen type I alpha 2 chain [Nibea coibor])
transcript16790_f47p0_1612	7.28693	2.86531	0.00300253	0.0449761	up	0.783333	7.05333	0.14	1.16	1.05	11.02	9.13	1.01	XP_019120227.1(betaine--homocysteine S-methyltransferase 1 [Larimichthys crocea])
transcript1700_f6p0_4249	2.1571	1.10909	0.00303392	0.0452535	up	1.32667	3.55333	0.65	1.38	1.95	2.71	4.19	3.76	XP_027142623.1(CD276 antigen-like [Larimichthys crocea])
transcript1808_f12p0_4206	2.24921	1.16942	0.00304727	0.0453324	up	112.007	309.13	49.6	116.59	169.83	266.78	300.58	360.03	XP_019131407.2(glutamyl aminopeptidase isoform X1 [Larimichthys crocea])
transcript1945_f2p0_4121	2.21729	1.1488	0.00306157	0.0454551	up	0.506667	1.52333	0.42	0.55	0.55	1.68	1.97	0.92	XP_027145723.1(protein Niban [Larimichthys crocea])
transcript25015_f5p0_748	17.7378	4.14875	0.00308598	0.0457571	up	0.146667	3.08	0	0.34	0.1	5.53	3.17	0.54	XP_010741818.1(cellular retinoic acid-binding protein 2 [Larimichthys crocea])
transcript4747_f24p0_3220	2.9207	1.54631	0.00310684	0.0460058	up	88.1367	313.223	33.62	141.78	89.01	210.37	323.36	405.94	XP_010753933.1(large neutral amino acids transporter small subunit 4 [Larimichthys crocea])
transcript3921_f4p0_3440	2.09335	1.06582	0.00312497	0.0462438	up	6.29333	18.4667	6.69	5.55	6.64	21.12	22.67	11.61	KAE8298342.1(Leiomodin-1 Smooth muscle leiomodin [Larimichthys crocea])
transcript4204_f4p0_3414	2.20197	1.1388	0.0031279	0.0462568	up	15.0633	40.6267	5.87	18.03	21.29	40.51	36.79	44.58	TKS79457.1(Nicastrin Precursor [Collichthys lucidus])
transcript1859_f4p0_4174	2.09454	1.06663	0.00313017	0.04626	up	11.2767	29.2667	4.8	13.79	15.24	34.27	23.46	30.07	XP_027135093.1(NLR family CARD domain-containing protein 3 [Larimichthys crocea])
transcript24017_f4p0_885	5.22478	2.38537	0.00317117	0.0467125	up	3.3	20.8533	0.36	4.94	4.6	26.93	25.51	10.12	P56251.1(RecName: Full=Hemoglobin subunit beta; AltName: Full=Beta-globin; AltName: Full=Hemoglobin beta chain [Leiostomus xanthurus])
transcript20451_f4p0_1317	2.31372	1.21021	0.00318822	0.0468716	up	5.19667	15.4767	3.18	3.81	8.6	20.19	11.4	14.84	XP_027144873.1(B-cell antigen receptor complex-associated protein beta chain-like isoform X2 [Larimichthys crocea])
transcript11461_f63p0_2143	2.0425	1.03034	0.00319811	0.0469138	up	110.743	281.847	49.01	147.35	135.87	241.91	322.23	281.4	XP_010749673.1(Na(+)/H(+) exchange regulatory cofactor NHE-RF1 [Larimichthys crocea])
transcript17049_f48p0_1626	2.99009	1.58019	0.00319942	0.0469138	up	112.113	409.223	29.63	123.59	183.12	539.38	367.55	320.74	TMS01788.1(Sequestosome-1 [Larimichthys crocea])
transcript12152_f3p0_2187	2.058	1.04124	0.00325368	0.0476163	up	32.8233	84.5567	14.67	40.74	43.06	70.89	109.19	73.59	TMS23588.1(CD276 antigen [Larimichthys crocea])
transcript12025_f18p0_2171	8.22287	3.03964	0.00330223	0.0481468	up	0.12	1.53	0.16	0.2	0	1.9	1.64	1.05	XP_027131026.1(D-glutamate cyclase, mitochondrial isoform X2 [Larimichthys crocea])
transcript11320_f13p0_2283	2.13091	1.09147	0.00331434	0.0482218	up	4.09333	10.9433	1.63	5.6	5.05	12.84	11.77	8.22	XP_010745080.1(F-actin-capping protein subunit alpha-1 [Larimichthys crocea])
transcript3461_f2p0_3575	4.04048	2.01453	0.00333245	0.0483603	up	1.61	8.13	0.44	2.36	2.03	10.15	11.74	2.5	TKS92394.1(Collagen alpha-1(I) chain [Collichthys lucidus])
transcript9349_f2p0_2485	4.12447	2.04421	0.00334928	0.0485732	up	0.09	0.46	0.05	0.08	0.14	0.38	0.51	0.49	XP_019117298.2(zinc-binding protein A33 [Larimichthys crocea])
transcript909_f2p0_4840	10.8537	3.44011	0.0033691	0.0487664	up	0.166667	2.05667	0	0.31	0.19	1.74	1.78	2.65	XP_010735207.1(solute carrier family 41 member 2 [Larimichthys crocea])
transcript10434_f6p0_2380	2.20021	1.13764	0.00340084	0.0491941	up	1.7	5.18667	1.68	1.77	1.65	7.51	4.12	3.93	KAE8286868.1(Squalene synthase [Larimichthys crocea])
transcript1794_f2p0_4194	2.51733	1.33189	0.00346871	0.0498555	up	0.513333	1.82667	0.57	0.47	0.5	2.55	1.74	1.19	TMS01480.1(Mamu class II histocompatibility antigen, DR alpha chain [Larimichthys crocea])

## Sheet: Tab S1B Down-regulated
Gene_id	FC(DOM/WT)	Log2FC(DOM/WT)	Pvalue	Corrected-Pvalue	Regulate	WT	DOM	WT-1	WT-2	WT-3	DOM-1	DOM-2	DOM-3	NR description
transcript20782_f2p0_1275	9.37975e-05	-13.3801	2.43771e-63	5.48681e-59	down	1469.25	0.16	546.14	2305.04	1556.58	0	0.23	0.25	XP_010747749.1(acidic mammalian chitinase-like [Larimichthys crocea])
transcript24079_f395p0_791	0.162803	-2.6188	2.7058e-29	2.03007e-25	down	995.693	214.147	633.63	1355.28	998.17	252.07	194.01	196.36	KAF1388187.1(hypothetical protein PFLUV_G00087600 [Perca fluviatilis])
transcript21948_f51p0_1080	0.198686	-2.33144	7.29489e-27	3.28387e-23	down	82.4767	21.9667	65.54	72.8	109.09	22.35	24.16	19.39	TMS01493.1(Growth arrest and DNA damage-inducible protein GADD45 beta [Larimichthys crocea])
transcript25368_f5p0_704	0.0892048	-3.48674	5.13249e-24	1.65031e-20	down	34.6667	4.30333	29.22	37.31	37.47	6.44	3.61	2.86	KAF1373940.1(hypothetical protein PFLUV_G00244130 [Perca fluviatilis])
transcript19507_f7p0_1362	0.000240353	-12.0226	9.43553e-24	2.65469e-20	down	30.5733	0	19.44	36.15	36.13	0	0	0	XP_010753212.1(beta-2-microglobulin-like [Larimichthys crocea])
transcript13111_f28p0_2009	0.0640371	-3.96495	2.79314e-21	6.28681e-18	down	9.92333	0.876667	10.23	6.89	12.65	0.95	1	0.68	XP_019117842.1(midnolin-A [Larimichthys crocea])
transcript9366_f2p0_2519	0.00308738	-8.3394	4.29418e-21	8.78667e-18	down	7.92333	0.0333333	8.07	5.97	9.73	0.1	0	0	XP_027137603.1(uncharacterized protein LOC104936320 isoform X2 [Larimichthys crocea])
transcript23102_f4p0_1000	0.383622	-1.38224	1.13836e-20	2.13519e-17	down	35.21	17.9633	26.02	41.53	38.08	18.06	18.5	17.33	XP_027141341.1(jmjC domain-containing protein 8 isoform X2 [Larimichthys crocea])
transcript19156_f2p0_1468	0.397691	-1.33028	1.87273e-20	3.24241e-17	down	24.2067	12.52	15.73	28.29	28.6	13.67	12.2	11.69	XP_027134757.1(mesencephalic astrocyte-derived neurotrophic factor [Larimichthys crocea])
transcript2938_f2p0_3715	0.388706	-1.36325	2.41571e-20	3.88377e-17	down	5.72667	2.91333	4.03	6.65	6.5	3.25	3.06	2.43	TKS83002.1(Dihydrolipoyllysine-residue acetyltransferase component of pyruvate dehydrogenase complex, mitochondrial [Collichthys lucidus])
transcript24360_f2p0_839	0.000350865	-11.4768	1.39007e-18	1.84045e-15	down	3960.52	1.89333	4885.32	4522.84	2473.41	0	1.24	4.44	KAE8297875.1(Acidic mammalian chitinase [Larimichthys crocea])
transcript6843_f2p0_2894	0.202972	-2.30065	1.26632e-17	1.42512e-14	down	13.42	3.55667	9.83	15.27	15.16	2.63	4.54	3.5	TMS19263.1(Guanine nucleotide-binding protein G(i) subunit alpha-2 [Larimichthys crocea])
transcript16285_f21p0_1740	0.234461	-2.09258	2.85551e-17	3.06057e-14	down	13.8533	4.38	11.93	16.92	12.71	4.58	4.38	4.18	TKS79467.1(Purine nucleoside phosphorylase [Collichthys lucidus])
transcript17262_f16p0_1654	0.257293	-1.95852	1.48269e-16	1.45097e-13	down	17.27	5.74	10.07	23.19	18.55	6.55	5.73	4.94	XP_010749765.1(calumenin [Larimichthys crocea])
transcript20843_f3p0_1269	0.252805	-1.9839	7.63109e-16	6.87043e-13	down	28.0667	9.45333	22.48	35.22	26.5	9.96	8.34	10.06	XP_030276702.1(serine/arginine-rich splicing factor 3 isoform X1 [Sparus aurata])
transcript17397_f41p0_1627	0.000580316	-10.7509	3.752e-15	3.24807e-12	down	8596.35	5.44333	910.78	16350.2	8528.04	1.22	0.58	14.53	XP_010747749.1(acidic mammalian chitinase-like [Larimichthys crocea])
transcript26078_f9p0_579	0.0816444	-3.6145	4.98519e-15	4.1558e-12	down	244.793	29.94	275.59	254	204.79	38.03	35.87	15.92	XP_022620100.1(apolipoprotein C-II-like [Seriola dumerili])
transcript1783_f3p0_4238	3.44107e-09	-28.1145	1.0259e-14	7.69699e-12	down	73.5867	0	6.76	213.98	0.02	0	0	0	XP_019122009.2(apolipoprotein B-100 [Larimichthys crocea])
transcript23133_f3p0_992	0.000809205	-10.2712	1.65693e-14	1.16544e-11	down	47.4633	0.0566667	36.48	93.68	12.23	0	0.17	0	TDH11559.1(hypothetical protein EPR50_G00062050 [Perca flavescens])
transcript7319_f2p0_2805	0.000383951	-11.3468	3.34664e-14	2.28261e-11	down	9.13333	0	1.21	15.48	10.71	0	0	0	XP_019128660.1(eukaryotic translation initiation factor 3 subunit C [Larimichthys crocea])
transcript19169_f4p0_1460	0.377615	-1.40501	5.75349e-14	3.59721e-11	down	15.41	7.72	11.03	18.74	16.46	8.45	8.71	6	TKS80247.1(Peroxisomal trans-2-enoyl-CoA reductase [Collichthys lucidus])
transcript16630_f3p0_1747	0.000444645	-11.1351	1.07514e-13	6.36822e-11	down	10.2	0	18.84	6.1	5.66	0	0	0	XP_023259457.1(intermediate filament protein ON3-like [Seriola lalandi dorsalis])
transcript5200_f19p0_3096	0.324631	-1.62313	1.16067e-13	6.69853e-11	down	16.2367	6.82333	10.54	18.14	20.03	6.04	8.64	5.79	XP_010729060.3(thyrotroph embryonic factor isoform X1 [Larimichthys crocea])
transcript6739_f23p0_2882	0.000592847	-10.7201	1.94522e-13	1.09457e-10	down	5.27333	0	2.99	10.81	2.02	0	0	0	TMS21201.1(Tripeptidyl-peptidase 1 [Larimichthys crocea])
transcript16673_f2p0_1717	0.422984	-1.24133	2.76738e-13	1.51922e-10	down	39.9767	22.3233	30.34	40.19	49.4	25.2	19.97	21.8	XP_018526425.1(PREDICTED: GDP-mannose 4,6 dehydratase [Lates calcarifer])
transcript23326_f5p0_965	0.194659	-2.36098	3.66747e-13	1.96541e-10	down	45.46	12.4033	47.96	38.81	49.61	13.09	11.83	12.29	XP_010728759.2(2-iminobutanoate/2-iminopropanoate deaminase isoform X2 [Larimichthys crocea])
transcript14840_f4p0_1909	0.27573	-1.85867	8.79313e-13	4.21098e-10	down	13.5667	4.79333	7.48	18.66	14.56	5.02	5.11	4.25	XP_034382286.1(coiled-coil-helix-coiled-coil-helix domain containing 3a isoform X6 [Cyclopterus lumpus])
transcript1355_f3p0_4427	0.253209	-1.9816	9.15974e-13	4.29515e-10	down	3.98667	1.30333	2.31	5.41	4.24	1.6	1.26	1.05	KAE8300957.1(Nuclear factor interleukin-3-regulated protein [Larimichthys crocea])
transcript21129_f2p0_1229	0.00106671	-9.87262	1.32785e-12	5.93834e-10	down	15.8767	0.0266667	5.41	31.69	10.53	0	0.08	0	KAE8289046.1(hypothetical protein D5F01_LYC12925 [Larimichthys crocea])
transcript815_f6p0_4945	0.476005	-1.07095	1.78785e-12	7.59264e-10	down	11.0433	6.89333	8.56	11.31	13.26	6.69	7.08	6.91	TDH00844.1(hypothetical protein EPR50_G00173940 [Perca flavescens])
transcript25452_f98p0_538	0.00278018	-8.49061	3.22714e-12	1.32066e-09	down	1288.65	4.62333	614.24	710.75	2540.96	0	9.51	4.36	XP_034409808.1(apolipoprotein A-II [Cyclopterus lumpus])
transcript6438_f2p0_2955	0.260529	-1.94049	3.46272e-12	1.39176e-09	down	2.81	0.986667	2.43	3.23	2.77	1.07	1.04	0.85	XP_008301969.1(PREDICTED: cytohesin-3 isoform X1 [Stegastes partitus])
transcript19900_f2p0_1374	0.137191	-2.86575	4.31438e-12	1.70365e-09	down	7.99667	1.40667	3.99	9.24	10.76	2.06	1.19	0.97	TKS66171.1(Pseudouridine-5'-phosphatase [Collichthys lucidus])
transcript88_f3p0_6969	0.319519	-1.64603	5.38547e-12	2.08993e-09	down	8.13333	3.41333	5.5	9.39	9.51	3.75	4.21	2.28	XP_019114586.2(A-kinase anchor protein 12 isoform X2 [Larimichthys crocea])
transcript5663_f13p0_3077	0.442344	-1.17676	6.24071e-12	2.38078e-09	down	7.11667	4.07333	4.49	8.38	8.48	4.63	4.1	3.49	XP_019110099.2(delta-1-pyrroline-5-carboxylate synthase isoform X1 [Larimichthys crocea])
transcript17264_f2p0_1673	0.000317552	-11.6207	7.68845e-12	2.88419e-09	down	14.0933	0	32.38	6.79	3.11	0	0	0	TMS07566.1(Hypoxia-inducible factor 1-alpha [Larimichthys crocea])
transcript9410_f3p0_2505	0.00212932	-8.87539	8.14757e-12	2.95783e-09	down	1.71	0	1.16	1.45	2.52	0	0	0	XP_019128662.2(uncharacterized protein LOC109141703 [Larimichthys crocea])
transcript1332_f5p0_4465	9.46261e-09	-26.6551	8.93167e-12	3.14116e-09	down	23.8167	0	6.29	65.16	0	0	0	0	TMS12086.1(Apolipoprotein B-100 [Larimichthys crocea])
transcript17225_f2p0_1674	0.00209051	-8.90193	1.30014e-11	4.43387e-09	down	2.83667	0	1.33	3.68	3.5	0	0	0	XP_010747741.1(metalloproteinase inhibitor 2 [Larimichthys crocea])
transcript26926_f27p0_438	0.00152684	-9.35523	1.70537e-11	5.56296e-09	down	23.3267	0	28.17	18.55	23.26	0	0	0	XP_010728157.1(protein S100-A1 [Larimichthys crocea])
transcript9681_f2p0_2469	0.00161629	-9.2731	1.76299e-11	5.66875e-09	down	2.42	0	0.82	2.82	3.62	0	0	0	XP_019120387.1(LOW QUALITY PROTEIN: cleavage and polyadenylation specificity factor subunit 6 [Larimichthys crocea])
transcript14387_f7p0_1985	0.451562	-1.147	2.60821e-11	8.15356e-09	down	13.3133	7.88333	9	16.46	14.48	8.47	8.75	6.43	XP_031156790.1(stromal cell-derived factor 2-like protein 1 [Sander lucioperca])
transcript18966_f2p0_1377	0.000959118	-10.026	5.15094e-11	1.56672e-08	down	6.39	0	10.92	2.97	5.28	0	0	0	XP_019133522.1(ubiquitin-conjugating enzyme E2 D3 isoform X2 [Larimichthys crocea])
transcript9228_f2p0_2530	0.00261217	-8.58053	7.37855e-11	2.15684e-08	down	2.48	0.01	2.88	2	2.56	0.03	0	0	XP_027137603.1(uncharacterized protein LOC104936320 isoform X2 [Larimichthys crocea])
transcript19034_f8p0_1444	0.00970729	-6.68672	9.06798e-11	2.61669e-08	down	7.38	0.0966667	5.2	5.58	11.36	0.29	0	0	XP_010750127.1(thymidine kinase 2, mitochondrial isoform X2 [Larimichthys crocea])
transcript21425_f2p0_1201	0.000591829	-10.7225	1.10997e-10	3.16243e-08	down	11.5667	0	23.98	2.86	7.86	0	0	0	TKS65103.1(Protein Z-dependent protease inhibitor [Collichthys lucidus])
transcript10837_f4p0_2332	0.00273616	-8.51363	1.56252e-10	4.34946e-08	down	1.36	0	1.37	1.44	1.27	0	0	0	XP_027134590.1(protein NDRG3-like isoform X1 [Larimichthys crocea])
transcript16174_f4p0_1764	0.400156	-1.32136	1.70461e-10	4.67894e-08	down	8.87667	4.72333	6.64	10.58	9.41	4.74	5.64	3.79	XP_019114685.1(kinetochore-associated protein NSL1 homolog isoform X2 [Larimichthys crocea])
transcript27033_f33p0_465	0.12941	-2.94998	1.90677e-10	5.1708e-08	down	87.0233	15.1033	50.99	58.03	152.05	11.81	20.7	12.8	TKS81703.1(Hepcidin Precursor [Collichthys lucidus])
transcript11470_f19p0_2235	0.000842921	-10.2123	1.93443e-10	5.18335e-08	down	5.44	0	0.75	3.75	11.82	0	0	0	XP_010728054.1(calumenin-B [Larimichthys crocea])
transcript21162_f2p0_1216	0.00177382	-9.13893	2.00357e-10	5.26769e-08	down	4.3	0	5.48	2.46	4.96	0	0	0	AZL95688.1(heat shock protein beta 1 [Miichthys miiuy])
transcript5359_f2p0_3137	0.00222281	-8.8134	2.32448e-10	6.01373e-08	down	1.17333	0	1.37	1.31	0.84	0	0	0	TKS73855.1(Alpha-aminoadipic semialdehyde synthase, mitochondrial LKR/SDH [Collichthys lucidus])
transcript15516_f2p0_1854	0.00154317	-9.33989	4.12564e-10	1.03178e-07	down	3.57	0	0.75	5.35	4.61	0	0	0	XP_010732407.1(protein disulfide-isomerase [Larimichthys crocea])
transcript26675_f3p0_529	0.015159	-6.04368	4.39096e-10	1.07426e-07	down	14.2967	0.273333	4.31	20.92	17.66	0.41	0.22	0.19	XP_019115140.1(beta-microseminoprotein [Larimichthys crocea])
transcript25907_f958p0_531	0.00913017	-6.77514	7.81046e-10	1.79385e-07	down	2650.06	29.2433	348.38	1161.73	6440.07	6.46	67.44	13.83	TDH11559.1(hypothetical protein EPR50_G00062050 [Perca flavescens])
transcript23608_f1735p0_792	0.00481919	-7.69699	1.0817e-09	2.40178e-07	down	1261.97	7.59333	268.35	1572.11	1945.44	0.5	21.25	1.03	KAE8289046.1(hypothetical protein D5F01_LYC12925 [Larimichthys crocea])
transcript14005_f2p0_1992	0.00112539	-9.79536	1.17949e-09	2.56147e-07	down	4.23	0	2.09	9.46	1.14	0	0	0	XP_017281159.2(tubulin beta-4A chain-like [Kryptolebias marmoratus])
transcript27083_f7p0_472	0.00114789	-9.76679	1.38976e-09	2.95102e-07	down	67.1067	0.0866667	3.68	112.81	84.83	0.26	0	0	TKS82319.1(Trypsin [Collichthys lucidus])
transcript6472_f3p0_2947	0.275222	-1.86133	1.79615e-09	3.70897e-07	down	8.1	2.88667	5.24	6.82	12.24	2.86	3.59	2.21	TKS73650.1(MICOS complex subunit MIC19 [Collichthys lucidus])
transcript18091_f8p0_1583	0.410615	-1.28414	2.73553e-09	5.54696e-07	down	15.43	8.61	13.58	17.27	15.44	8.85	9.65	7.33	XP_010748972.2(SWI/SNF-related matrix-associated actin-dependent regulator of chromatin subfamily B member 1 [Larimichthys crocea])
transcript25175_f6p0_726	0.000389229	-11.3271	2.88399e-09	5.7958e-07	down	48.1967	0	0.91	120.98	22.7	0	0	0	TKS82319.1(Trypsin [Collichthys lucidus])
transcript28509_f4p0_190	0.000522202	-10.9031	2.93028e-09	5.83671e-07	down	684.237	0	1433.59	185.34	433.78	0	0	0	KAF1388003.1(hypothetical protein PFLUV_G00085760 [Perca fluviatilis])
transcript10563_f10p0_2365	0.401986	-1.31478	3.26144e-09	6.32833e-07	down	3.35333	1.77667	2.44	3.89	3.73	1.81	1.99	1.53	XP_019121878.1(isobutyryl-CoA dehydrogenase, mitochondrial [Larimichthys crocea])
transcript21071_f2p0_1255	0.465893	-1.10193	4.29116e-09	8.11642e-07	down	9.22	5.73667	7.03	10.27	10.36	6.09	6.24	4.88	XP_019937346.1(PREDICTED: ubiquitin-related modifier 1 [Paralichthys olivaceus])
transcript17836_f3p0_1612	0.330605	-1.59682	5.26865e-09	9.88224e-07	down	11.0967	4.77	7.49	15.24	10.56	4.38	4.93	5	TKS71763.1(Methylosome protein 50 [Collichthys lucidus])
transcript8554_f8p0_2646	0.147329	-2.76289	8.5401e-09	1.52556e-06	down	1.62667	0.326667	1.29	1.75	1.84	0.51	0.31	0.16	KAE8289953.1(Cleavage and polyadenylation specificity factor subunit 3 [Larimichthys crocea])
transcript25158_f7p0_687	0.335147	-1.57713	1.31636e-08	2.24459e-06	down	25.3033	11.8333	22.03	29.62	24.26	12.72	13.63	9.15	TNN89333.1(U6 snRNA-associated Sm-like protein LSm7 [Liparis tanakae])
transcript21756_f4p0_1169	0.00225169	-8.79478	1.48262e-08	2.49035e-06	down	4.19	0	1.39	2.29	8.89	0	0	0	XP_027139811.1(apolipoprotein B-100 [Larimichthys crocea])
transcript27704_f4p0_371	0.206024	-2.27912	1.70543e-08	2.84339e-06	down	1365.58	365.757	426.22	2129.9	1540.62	409.91	384	303.36	KAF1388187.1(hypothetical protein PFLUV_G00087600 [Perca fluviatilis])
transcript13486_f6p0_1996	0.175394	-2.51133	1.75214e-08	2.89979e-06	down	2.53667	0.57	1.28	3.06	3.27	0.6	0.73	0.38	KAE8288413.1(Krueppel-like factor 10 Transforming growth factor-beta-inducible early growth response protein 1 [Larimichthys crocea])
transcript16914_f8p0_1669	0.468992	-1.09237	1.99476e-08	3.23007e-06	down	29.9633	18.0033	17.94	35.45	36.5	17.89	17.48	18.64	TKS68028.1(AP-1 complex subunit mu-2 AP-mu chain family member mu1B [Collichthys lucidus])
transcript22025_f2p0_1142	0.30804	-1.69881	2.4152e-08	3.85541e-06	down	12.9	5.20667	8.7	13.88	16.12	3.84	6.83	4.95	XP_010739974.3(39S ribosomal protein L24, mitochondrial [Larimichthys crocea])
transcript16962_f34p0_1632	0.00202337	-8.94902	2.5077e-08	3.97488e-06	down	2.45	0	4.35	1.56	1.44	0	0	0	KAA8591727.1(hypothetical protein FQN60_017101 [Etheostoma spectabile])
transcript24765_f2p0_776	0.105285	-3.24763	2.67946e-08	4.20286e-06	down	25.5367	3.99667	35.71	16.3	24.6	3.21	4.04	4.74	TMS20533.1(Angiopoietin-related protein 4 [Larimichthys crocea])
transcript15098_f5p0_1880	0.497571	-1.00703	2.68888e-08	4.20286e-06	down	8.96	5.78	5.87	10.93	10.08	5.68	6.06	5.6	XP_010730843.1(U4/U6.U5 tri-snRNP-associated protein 2 [Larimichthys crocea])
transcript26135_f12p0_576	0.272639	-1.87493	3.10633e-08	4.75628e-06	down	75.71	28.0167	53.23	60.82	113.08	37.99	22.51	23.55	APQ32044.1(class III piscidin 6 [Morone chrysops])
transcript25141_f3p0_708	0.00179907	-9.11853	3.44953e-08	5.21087e-06	down	10.5533	0	2.91	3.94	24.81	0	0	0	XP_027139811.1(apolipoprotein B-100 [Larimichthys crocea])
transcript5330_f2p0_3142	0.324242	-1.62486	3.68784e-08	5.53373e-06	down	69.7267	28.9233	41.17	102.05	65.96	27.54	29.33	29.9	XP_010728264.2(cytochrome P450 27C1 [Larimichthys crocea])
transcript8401_f2p0_2640	0.00459951	-7.76431	4.0527e-08	6.03327e-06	down	0.7	0	0.77	0.73	0.6	0	0	0	TKS89194.1(Tumor necrosis factor receptor superfamily member 6B [Collichthys lucidus])
transcript22628_f4p0_1052	0.105523	-3.24437	4.26001e-08	6.26695e-06	down	360.327	49.54	243.86	608.27	228.85	22.79	68.01	57.82	XP_010729100.1(aquaporin-8 [Larimichthys crocea])
transcript19236_f2p0_1454	0.380456	-1.3942	5.10336e-08	7.31633e-06	down	22.9867	11.9133	20.61	23.9	24.45	15.18	9.81	10.75	XP_019121826.2(ribosome-binding protein 1 isoform X3 [Larimichthys crocea])
transcript23532_f6p0_942	0.183682	-2.44472	5.19996e-08	7.40763e-06	down	11.7667	2.74333	5.29	16.13	13.88	2.08	3.87	2.28	TKS82249.1(Chromodomain-helicase-DNA-binding protein 5 [Collichthys lucidus])
transcript5654_f6p0_3078	0.00103966	-9.90967	5.85733e-08	8.18863e-06	down	3.16667	0	0.19	1.62	7.69	0	0	0	XP_010743211.3(microsomal triglyceride transfer protein large subunit [Larimichthys crocea])
transcript27730_f15p0_367	0.146977	-2.76634	6.19649e-08	8.5043e-06	down	52.7633	11.2033	31.84	69.01	57.44	13.83	15.9	3.88	APQ32046.1(class I piscidin 3 [Morone saxatilis])
transcript20986_f4p0_1235	0.285396	-1.80896	6.24304e-08	8.51626e-06	down	11.46	4.18667	6.51	15.08	12.79	3.17	5.24	4.15	KAE8289258.1(Fucolectin-7 Precursor [Larimichthys crocea])
transcript22597_f2p0_1091	0.00614874	-7.34549	6.35961e-08	8.62301e-06	down	5.03667	0.0566667	6.93	5.75	2.43	0	0.17	0	TMS10509.1(Polyadenylate-binding protein 1 [Larimichthys crocea])
transcript15140_f6p0_1873	0.456571	-1.13109	6.71254e-08	9.04705e-06	down	14.7933	8.8	10.53	18.19	15.66	8.16	8.67	9.57	TKS88995.1(Splicing factor 3A subunit 3 SF3a60 [Collichthys lucidus])
transcript5725_f6p0_3114	0.00145855	-9.42125	7.24592e-08	9.5936e-06	down	2.12	0	0.73	0.38	5.25	0	0	0	XP_010734931.2(protein phosphatase inhibitor 2 isoform X2 [Larimichthys crocea])
transcript15138_f3p0_1901	0.3386	-1.56235	7.21999e-08	9.5936e-06	down	7.63333	3.56667	7.5	8.14	7.26	3.99	3.73	2.98	XP_018525175.1(PREDICTED: DNA replication complex GINS protein SLD5 [Lates calcarifer])
transcript26027_f39p0_585	0.120204	-3.05644	7.52731e-08	9.85027e-06	down	39.3867	6.49333	30.03	19.58	68.55	5.96	9.33	4.19	TKS81703.1(Hepcidin Precursor [Collichthys lucidus])
transcript23516_f5p0_805	0.00535997	-7.54356	7.99623e-08	1.03436e-05	down	856.443	5.23667	122.46	1128.95	1317.92	0	6.9	8.81	KAE8289046.1(hypothetical protein D5F01_LYC12925 [Larimichthys crocea])
transcript6146_f30p0_2882	0.164768	-2.60149	8.48344e-08	1.07879e-05	down	19.07	3.96667	7.01	24.64	25.56	5.86	3.98	2.06	TKS78913.1(Krueppel-like factor 9 [Collichthys lucidus])
transcript10767_f8p0_2341	0.361699	-1.46714	8.58803e-08	1.08595e-05	down	11.2	5.53667	11.09	10.94	11.57	5.12	6.12	5.37	XP_020449265.1(TATA box-binding protein-like protein 1 [Monopterus albus])
transcript20087_f2p0_1335	0.400354	-1.32065	9.58025e-08	1.19134e-05	down	19.3333	10.32	13.54	24.78	19.68	12.09	11.8	7.07	XP_010742414.3(thymidylate synthase [Larimichthys crocea])
transcript14903_f12p0_1873	0.097806	-3.35393	1.09395e-07	1.32715e-05	down	1.14	0.143333	0.65	1.48	1.29	0.14	0.19	0.1	XP_019110592.2(collagenase 3 [Larimichthys crocea])
transcript24158_f3p0_776	0.440224	-1.18369	1.32813e-07	1.5651e-05	down	15.5033	9.31333	12.44	17.7	16.37	9.94	10.17	7.83	XP_010751313.1(DNA replication complex GINS protein PSF1 [Larimichthys crocea])
transcript21394_f5p0_1209	0.012051	-6.37471	1.43142e-07	1.67805e-05	down	5.15667	0.08	3.59	2.64	9.24	0	0.24	0	XP_010739686.2(B-cell antigen receptor complex-associated protein alpha chain [Larimichthys crocea])
transcript7838_f2p0_2733	0.357034	-1.48587	1.53039e-07	1.78477e-05	down	4.30333	1.95667	2.34	5.37	5.2	1.84	2.31	1.72	XP_027145881.1(dolichyl pyrophosphate Man9GlcNAc2 alpha-1,3-glucosyltransferase [Larimichthys crocea])
transcript18523_f2p0_1541	0.357767	-1.48291	1.71088e-07	1.98497e-05	down	24.89	11.9867	22.88	24.2	27.59	12.28	9.89	13.79	KAE8290184.1(Trifunctional enzyme subunit alpha, mitochondrial TP-alpha Long-chain enoyl-CoA hydratase [Larimichthys crocea])
transcript210_f3p0_6001	0.174963	-2.51488	1.79148e-07	2.06782e-05	down	4.59667	1.1	4.88	4.84	4.07	0.58	1.61	1.11	KAE8297260.1(Phosphatidate phosphatase LPIN1 [Larimichthys crocea])
transcript13247_f3p0_2079	0.393623	-1.34511	2.88132e-07	3.13298e-05	down	3.38667	1.76333	2.41	3.93	3.82	1.93	2.07	1.29	TKS80386.1(Dual specificity protein phosphatase 12 [Collichthys lucidus])
transcript25875_f43p0_578	0.196094	-2.35038	3.06442e-07	3.31605e-05	down	237.643	69.5633	292.53	173.16	247.24	60.49	86.22	61.98	KAE8300771.1(Homeobox protein MSH-C [Larimichthys crocea])
transcript19005_f7p0_1491	0.30594	-1.70868	3.87548e-07	4.00134e-05	down	15.15	6.37	15.07	16.97	13.41	7.08	5.12	6.91	XP_027129832.1(flap endonuclease 1 [Larimichthys crocea])
transcript25259_f2p0_719	0.110051	-3.18376	4.07462e-07	4.18774e-05	down	27.97	4.82333	44.18	18.25	21.48	5.63	4.92	3.92	XP_019133221.1(neuromedin-U isoform X2 [Larimichthys crocea])
transcript5941_f25p0_2906	0.00205986	-8.92324	4.25112e-07	4.3296e-05	down	1.60667	0	0.31	3.89	0.62	0	0	0	TKS82552.1(Nuclear receptor subfamily 1 group D member 2 [Collichthys lucidus])
transcript27493_f17p0_326	0.0209763	-5.5751	4.45976e-07	4.52164e-05	down	995.087	45.0767	2363.62	137.57	484.07	40.74	52.46	42.03	XP_020490375.1(60S acidic ribosomal protein P1 [Labrus bergylta])
transcript6904_f3p0_2803	0.253476	-1.98008	4.55865e-07	4.56027e-05	down	2.07667	0.676667	1.38	2.79	2.06	0.57	0.62	0.84	XP_010747469.2(dynamin-1-like protein isoform X2 [Larimichthys crocea])
transcript9003_f2p0_2550	0.005779	-7.43497	4.55501e-07	4.56027e-05	down	2.29667	0.0166667	1.05	0.67	5.17	0.05	0	0	XP_010748787.3(GRAM domain-containing protein 2B isoform X1 [Larimichthys crocea])
transcript3624_f3p0_3564	0.150146	-2.73556	4.81711e-07	4.7975e-05	down	5.04	1.10667	6.81	4.41	3.9	1.05	1.61	0.66	XP_028273317.1(tricarboxylate transport protein, mitochondrial-like [Parambassis ranga])
transcript1975_f3p0_4142	0.313319	-1.67429	5.39959e-07	5.28607e-05	down	8.39	3.52667	8.22	7.58	9.37	2.86	3.45	4.27	TKS65651.1(Serine/threonine-protein phosphatase 1 regulatory subunit 10 [Collichthys lucidus])
transcript11889_f58p0_2055	0.299782	-1.73801	6.05764e-07	5.80193e-05	down	30.82	11.7733	17.27	39.43	35.76	8.17	16.21	10.94	KAF3698574.1(cAMP-responsive element modulator [Channa argus])
transcript14728_f2p0_1949	0.0451057	-4.47055	6.03914e-07	5.80193e-05	down	68.2167	3.80333	16.05	91.57	97.03	8.14	0.66	2.61	XP_019122009.2(apolipoprotein B-100 [Larimichthys crocea])
transcript17089_f8p0_1672	0.449206	-1.15455	6.41153e-07	6.06348e-05	down	13.37	7.92333	8.96	17.2	13.95	9.88	7.97	5.92	KAE8293845.1(Replication factor C subunit 4 Activator 1 37 kDa subunit [Larimichthys crocea])
transcript15588_f3p0_1821	0.247004	-2.01739	6.75334e-07	6.36001e-05	down	13.8233	4.74	13.29	16.43	11.75	7.22	3.35	3.65	TKS69889.1(Glucosamine 6-phosphate N-acetyltransferase [Collichthys lucidus])
transcript15722_f2p0_1786	0.343947	-1.53974	7.06314e-07	6.62405e-05	down	14.6933	7.03333	14.53	16.06	13.49	8.54	7.58	4.98	XP_010750422.2(2-oxoglutarate and iron-dependent oxygenase domain-containing protein 3 [Larimichthys crocea])
transcript23458_f2p0_949	0.00424534	-7.8799	7.70056e-07	7.13269e-05	down	2.78	0.01	1.63	1.13	5.58	0	0.03	0	TKS80139.1(Complement factor H [Collichthys lucidus])
transcript279_f3p0_5780	0.00584858	-7.4177	9.27261e-07	8.34832e-05	down	62.5633	0.436667	5.5	181.87	0.32	0.32	0.53	0.46	TKS75533.1(Apolipoprotein B-100 [Collichthys lucidus])
transcript27181_f6p0_485	0.0544332	-4.19937	9.2494e-07	8.34832e-05	down	199.787	19.52	405.03	74.05	120.28	28.25	18.05	12.26	XP_034450083.1(40S ribosomal protein S6 [Hippoglossus hippoglossus])
transcript16621_f251p0_1474	0.171407	-2.5445	1.07219e-06	9.50111e-05	down	27.7067	5.8	7.89	35.89	39.34	7.96	4	5.44	XP_010753212.1(beta-2-microglobulin-like [Larimichthys crocea])
transcript24529_f2p0_811	0.006605	-7.24223	1.16707e-06	0.000101422	down	675.7	5.21	50.29	836.34	1140.47	0	11.06	4.57	KAE8289046.1(hypothetical protein D5F01_LYC12925 [Larimichthys crocea])
transcript6422_f5p0_2956	0.446017	-1.16483	1.20737e-06	0.000104521	down	4.46	2.59	2.97	5.84	4.57	3.1	2.34	2.33	TKS89788.1(DNA mismatch repair protein [Collichthys lucidus])
transcript24635_f3p0_808	0.0019666	-8.99008	1.48103e-06	0.000125225	down	5.77667	0	12.18	1.03	4.12	0	0	0	AGT38393.1(C-X-C chemokine receptor type 4 [Miichthys miiuy])
transcript12442_f2p0_2153	0.133448	-2.90565	1.47965e-06	0.000125225	down	30.0367	5.32	31	36.19	22.92	3.1	3.46	9.4	TKS91469.1(Solute carrier family 25 member 38-A [Collichthys lucidus])
transcript21881_f2p0_1154	0.0280382	-5.15646	1.48548e-06	0.000125225	down	43.9333	1.43333	10.31	3.58	117.91	1.17	1.32	1.81	XP_019113738.1(tyrosine aminotransferase [Larimichthys crocea])
transcript16406_f4p0_1737	0.460682	-1.11816	1.52176e-06	0.000127805	down	5.37	3.25667	3.71	6.49	5.91	4.01	3.11	2.65	TKS78499.1(Replication factor C subunit 5 [Collichthys lucidus])
transcript1474_f17p0_4366	0.244318	-2.03317	1.57074e-06	0.000131428	down	21.6033	7.23667	19.79	26.57	18.45	6.19	11.18	4.34	KAE8278475.1(A disintegrin and metalloproteinase with thrombospondin motifs 1 [Larimichthys crocea])
transcript9924_f5p0_2454	0.0525486	-4.25021	1.59212e-06	0.000132724	down	7.25	0.476667	2.52	4.99	14.24	0.4	0.95	0.08	XP_027140960.1(syntaxin-binding protein 2 [Larimichthys crocea])
transcript24694_f11p0_801	0.0156508	-5.99762	1.7349e-06	0.000141482	down	17.5833	0.343333	9.14	3.56	40.05	0.16	0.87	0	TKS82993.1(Complement factor B [Collichthys lucidus])
transcript16439_f4p0_1738	0.0134004	-6.22158	1.75437e-06	0.000142407	down	2.03333	0.04	2.05	3.15	0.9	0.12	0	0	XP_019108880.1(ubiquinone biosynthesis monooxygenase COQ6, mitochondrial isoform X1 [Larimichthys crocea])
transcript17003_f6p0_1697	0.00576013	-7.43968	1.75889e-06	0.000142407	down	0.86	0	1.2	0.62	0.76	0	0	0	XP_033470017.1(tetraspanin-12 [Epinephelus lanceolatus])
transcript16470_f5p0_1756	0.485523	-1.04239	1.81183e-06	0.000146167	down	197.03	123.46	129.56	206.03	255.5	133.23	105.37	131.78	XP_010747509.2(adenosylhomocysteinase [Larimichthys crocea])
transcript24931_f2p0_765	0.0138299	-6.17606	1.90084e-06	0.000152801	down	61.83	1.27667	75.08	73.23	37.18	0	3.62	0.21	XP_030256517.1(DNA damage-inducible transcript 4 protein [Sparus aurata])
transcript13714_f2p0_2035	0.341908	-1.54832	2.15495e-06	0.000170188	down	31.6733	14.2067	22.59	36.98	35.45	9.93	20.33	12.36	TKS75103.1(Insulin-like growth factor-binding protein 1 [Collichthys lucidus])
transcript21928_f2p0_1166	0.227305	-2.1373	2.26918e-06	0.000178583	down	10.8533	3.39667	8.62	13.56	10.38	4.8	3.91	1.48	XP_033475948.1(ADP-ribosylation factor-like protein 6-interacting protein 4 [Epinephelus lanceolatus])
transcript23915_f2p0_897	0.19057	-2.39161	2.35333e-06	0.00018456	down	10.2167	2.46	3.86	10.78	16.01	2.67	3.08	1.63	XP_010743211.3(microsomal triglyceride transfer protein large subunit [Larimichthys crocea])
transcript20081_f6p0_1366	0.39538	-1.33869	2.65985e-06	0.000205731	down	13.4467	6.72	7.05	16.09	17.2	7.04	5.84	7.28	XP_019131426.1(39S ribosomal protein L13, mitochondrial [Larimichthys crocea])
transcript19831_f6p0_1419	0.32953	-1.60152	3.37927e-06	0.000252547	down	25.5633	11.0833	20.63	31.16	24.9	10.15	8.46	14.64	XP_019125101.1(serine/arginine-rich splicing factor 3 isoform X1 [Larimichthys crocea])
transcript21852_f10p0_1149	0.000258289	-11.9187	3.47072e-06	0.000255188	down	36.7633	0	9.59	99.59	1.11	0	0	0	KAE8289046.1(hypothetical protein D5F01_LYC12925 [Larimichthys crocea])
transcript22321_f5p0_1071	0.373326	-1.42149	3.48066e-06	0.000255188	down	5.09667	2.54667	3.9	6.07	5.32	3.09	2.3	2.25	XP_010752747.1(DNA repair protein XRCC2 [Larimichthys crocea])
transcript19080_f554p0_1327	0.00514546	-7.60248	3.68218e-06	0.00026735	down	1.26	0	2.02	0.74	1.02	0	0	0	KAF1376827.1(hypothetical protein PFLUV_G00215490 [Perca fluviatilis])
transcript3969_f2p0_3441	0.00415362	-7.91141	3.82363e-06	0.000273214	down	0.616667	0	0.5	0.15	1.2	0	0	0	TKS83749.1(Exocyst complex component 3-like protein 2 [Collichthys lucidus])
transcript5944_f7p0_3039	0.103701	-3.2695	3.97959e-06	0.000281675	down	22.4033	2.73333	3.75	38.56	24.9	1.64	3.32	3.24	TMS06088.1(hypothetical protein E3U43_015847 [Larimichthys crocea])
transcript17526_f2p0_1638	0.487996	-1.03506	4.0231e-06	0.000282975	down	9.44667	5.96333	6	12.2	10.14	5.59	6.44	5.86	XP_010750733.1(aldose 1-epimerase [Larimichthys crocea])
transcript10541_f31p0_2298	0.260247	-1.94204	4.19347e-06	0.000294039	down	20.46	7.23667	16.44	31.43	13.51	9.43	7.61	4.67	AJA37524.1(cytoplasmic carbonic anhydrase II [Sciaenops ocellatus])
transcript25914_f4p0_626	0.282361	-1.82439	4.20677e-06	0.000294056	down	58.1767	23.9467	62.96	59.49	52.08	33.02	19.05	19.77	KAA8580343.1(hypothetical protein FQN60_005878, partial [Etheostoma spectabile])
transcript24301_f5p0_853	0.387662	-1.36713	4.31366e-06	0.000299723	down	12.55	6.36667	8.34	16.4	12.91	5.53	6.46	7.11	XP_027138209.1(protein canopy-1 [Larimichthys crocea])
transcript22563_f4p0_1044	0.391793	-1.35184	4.34991e-06	0.000300331	down	19.9367	10.94	19.51	19.77	20.53	12.92	11.81	8.09	TMS01424.1(Dihydrofolate reductase, partial [Larimichthys crocea])
transcript24096_f2p0_875	0.322041	-1.63469	4.45231e-06	0.00030646	down	35.6667	15.5333	28.79	46.23	31.98	10.92	21.34	14.34	XP_010745399.2(poly(U)-specific endoribonuclease [Larimichthys crocea])
transcript784_f8p0_4922	0.431545	-1.21242	4.5522e-06	0.000312381	down	4.90333	2.71	2.79	6.31	5.61	3.47	2.32	2.34	XP_010731057.1(dual specificity protein phosphatase 8 isoform X2 [Larimichthys crocea])
transcript18271_f5p0_1516	0.00252065	-8.63199	4.9859e-06	0.000337005	down	2.55667	0	1.35	6.06	0.26	0	0	0	TKS92174.1(Apoptosis regulator BAX [Collichthys lucidus])
transcript22144_f5p0_1126	0.247431	-2.0149	5.14075e-06	0.000346431	down	13.04	4.61667	14.76	13.35	11.01	6.45	3.55	3.85	XP_010752162.1(2'-deoxynucleoside 5'-phosphate N-hydrolase 1 [Larimichthys crocea])
transcript26073_f2p0_604	0.00149178	-9.38875	5.49772e-06	0.000360766	down	10.8633	0	27.36	4.28	0.95	0	0	0	TMS22623.1(LIM and SH3 domain protein 1 [Larimichthys crocea])
transcript13464_f36p0_2010	0.0363139	-4.78334	6.19362e-06	0.000404076	down	16.9433	0.756667	7.01	1.24	42.58	0.51	1.27	0.49	XP_019113738.1(tyrosine aminotransferase [Larimichthys crocea])
transcript19930_f9p0_1370	0.00553395	-7.49748	6.49279e-06	0.000419942	down	1.17	0.00333333	1.49	1.58	0.44	0	0.01	0	KAE8296322.1(Isocitrate dehydrogenase [NADP], mitochondrial [Larimichthys crocea])
transcript4409_f2p0_3337	0.411634	-1.28057	6.4865e-06	0.000419942	down	9.29667	5.24667	8.74	8.6	10.55	6.68	5.41	3.65	TMS20886.1(Thrombospondin-1 [Larimichthys crocea])
transcript15998_f6p0_1783	0.399753	-1.32282	6.94257e-06	0.000446467	down	10.3933	5.57333	9.06	11.38	10.74	6.45	4.14	6.13	KAF3698574.1(cAMP-responsive element modulator [Channa argus])
transcript19979_f8p0_1351	0.413417	-1.27433	7.22403e-06	0.000460619	down	25.5267	14.21	21.56	25.29	29.73	11.32	19.07	12.24	XP_029360841.1(keratinocyte-associated protein 2 [Echeneis naucrates])
transcript15327_f2p0_1873	0.229488	-2.12351	7.3886e-06	0.000469781	down	1.89667	0.606667	1.99	1.84	1.86	0.65	0.74	0.43	XP_008283069.1(PREDICTED: ruvB-like 2 isoform X1 [Stegastes partitus])
transcript23609_f2p0_947	0.00449043	-7.79893	7.48617e-06	0.000474644	down	2.81	0	0.71	1.28	6.44	0	0	0	TDH11559.1(hypothetical protein EPR50_G00062050 [Perca flavescens])
transcript6368_f27p0_2925	0.00246469	-8.66438	7.81811e-06	0.000491135	down	1.39667	0	0.05	1.32	2.82	0	0	0	KAE8301062.1(von Willebrand factor A domain-containing protein 7 Protein G7c Precursor [Larimichthys crocea])
transcript24315_f3p0_850	0.383628	-1.38222	8.22473e-06	0.000511387	down	138.54	74.56	141.04	150.9	123.68	70.86	80.31	72.51	XP_010728608.1(malate dehydrogenase, cytoplasmic isoform X2 [Larimichthys crocea])
transcript23999_f6p0_880	0.392788	-1.34818	8.40239e-06	0.000519563	down	21.4933	11.7567	21.33	22.61	20.54	11.6	11.78	11.89	KAA8579780.1(hypothetical protein FQN60_006873 [Etheostoma spectabile])
transcript9758_f2p0_2443	0.242376	-2.04468	8.6856e-06	0.000534141	down	1.24667	0.396667	0.89	1.7	1.15	0.34	0.53	0.32	XP_010727555.1(protein THEM6 [Larimichthys crocea])
transcript20409_f72p0_1283	0.390391	-1.35701	9.04687e-06	0.000554529	down	92.3833	47.1667	70.09	107.43	99.63	34.91	49.32	57.27	KAF1389299.1(hypothetical protein PFLUV_G00071990 [Perca fluviatilis])
transcript21304_f3p0_1226	0.109659	-3.18891	9.0664e-06	0.000554529	down	3.69667	0.54	2.92	2.03	6.14	0.25	0.84	0.53	XP_027134732.1(delta-1-pyrroline-5-carboxylate dehydrogenase, mitochondrial [Larimichthys crocea])
transcript23853_f2p0_829	0.424159	-1.23732	9.63098e-06	0.000587464	down	150.58	81.1267	77.22	188.45	186.07	73.87	79.16	90.35	XP_019119123.1(cytochrome c oxidase subunit 5B, mitochondrial [Larimichthys crocea])
transcript13293_f3p0_2078	0.313182	-1.67493	9.70515e-06	0.000588796	down	14.34	5.64667	8.49	11.54	22.99	5.1	4.9	6.94	XP_019130775.2(cytoskeleton-associated protein 4 isoform X1 [Larimichthys crocea])
transcript7406_f6p0_2771	0.00112363	-9.79762	9.98252e-06	0.000602377	down	2.33333	0	5.01	0.02	1.97	0	0	0	XP_018551630.1(PREDICTED: vascular endothelial growth factor A-A-like isoform X2 [Lates calcarifer])
transcript3773_f8p0_3483	0.4613	-1.11622	1.00949e-05	0.000607529	down	9.09333	5.33	5.25	11.58	10.45	5.75	4.51	5.73	XP_008304051.1(PREDICTED: 116 kDa U5 small nuclear ribonucleoprotein component [Stegastes partitus])
transcript8138_f3p0_2692	0.147023	-2.76589	1.06727e-05	0.000637194	down	27.3867	4.87667	8.18	20.57	53.41	3.18	7.73	3.72	XP_010734035.2(Krueppel-like factor 9 [Larimichthys crocea])
transcript27052_f18p0_405	0.289438	-1.78868	1.0861e-05	0.000646719	down	84.4167	35.0967	58.53	69.69	125.03	43.6	43.12	18.57	TMS21229.1(Interferon alpha-inducible protein 27, mitochondrial [Larimichthys crocea])
transcript10410_f13p0_2239	0.160746	-2.63714	1.13665e-05	0.000675031	down	25.4333	6.04	33.09	27.35	15.86	10.53	4.19	3.4	XP_019129412.1(membrane cofactor protein-like isoform X1 [Larimichthys crocea])
transcript18684_f11p0_1520	0.40805	-1.29318	1.15356e-05	0.000682649	down	17.9067	9.24333	9.04	25.18	19.5	9.1	9.21	9.42	XP_034386627.1(mitochondrial import inner membrane translocase subunit Tim13 [Cyclopterus lumpus])
transcript24955_f7p0_751	0.497195	-1.00812	1.23957e-05	0.000724684	down	51.0567	35.22	46.11	55.16	51.9	40.34	33.13	32.19	XP_027134539.1(SRA stem-loop-interacting RNA-binding protein, mitochondrial [Larimichthys crocea])
transcript22043_f15p0_1083	0.411232	-1.28198	1.27895e-05	0.000740017	down	38.4533	21.8767	38.55	32.53	44.28	22.08	21.85	21.7	XP_010732300.3(glutamine amidotransferase-like class 1 domain-containing protein 3A, mitochondrial [Larimichthys crocea])
transcript18367_f6p0_1543	0.221626	-2.1738	1.31209e-05	0.00075338	down	3.51667	1.00667	1.98	4.71	3.86	1.61	0.61	0.8	XP_023276486.1(WD repeat domain-containing protein 83 [Seriola lalandi dorsalis])
transcript8201_f8p0_2671	0.167345	-2.5791	1.37703e-05	0.000786657	down	18.85	4.43	25.49	11.14	19.92	2.82	4.04	6.43	TRY83343.1(hypothetical protein DNTS_015067 [Danionella translucida])
transcript18407_f3p0_1562	0.316453	-1.65994	1.40961e-05	0.000799181	down	2.68	1.10667	1.62	3.54	2.88	1.37	1.16	0.79	XP_019126161.2(trans-3-hydroxy-L-proline dehydratase [Larimichthys crocea])
transcript10269_f2p0_2418	0.291133	-1.78025	1.41353e-05	0.000799388	down	1.91667	0.71	1.02	2.65	2.08	0.88	0.59	0.66	TMS15640.1(Alpha-ketoglutarate-dependent dioxygenase alkB-like protein 7, mitochondrial [Larimichthys crocea])
transcript3423_f2p0_3587	0.383724	-1.38186	1.43852e-05	0.000808595	down	3.40333	1.79	3.53	3.02	3.66	1.79	1.81	1.77	KAE8290989.1(Calpain-10 [Larimichthys crocea])
transcript18751_f3p0_1477	0.00237255	-8.71934	1.45609e-05	0.000812703	down	3.10667	0	0.56	0.31	8.45	0	0	0	XP_027139811.1(apolipoprotein B-100 [Larimichthys crocea])
transcript1063_f2p0_4733	0.494916	-1.01474	1.53955e-05	0.000846201	down	3.51333	2.22333	2.26	3.5	4.78	2.02	2.34	2.31	XP_010746693.2(serine/threonine-protein kinase 35 [Larimichthys crocea])
transcript26668_f7p0_527	0.00516787	-7.59621	1.75792e-05	0.000951138	down	4.53	0	7.15	1.38	5.06	0	0	0	AUG32012.1(ATP synthase F0 subunit 6 [Aplodinotus grunniens])
transcript20446_f5p0_1313	0.353576	-1.49991	1.75771e-05	0.000951138	down	55.29	25.48	29.75	67.74	68.38	37.35	23.27	15.82	XP_008304465.1(PREDICTED: cytochrome c oxidase subunit 5A, mitochondrial-like [Stegastes partitus])
transcript22892_f187p0_906	0.00376756	-8.05215	1.87e-05	0.000999516	down	3.68333	0	0.41	1.69	8.95	0	0	0	KAE8292913.1(Pancreatic progenitor cell differentiation and proliferation factor A [Larimichthys crocea])
transcript12034_f3p0_2189	0.365514	-1.452	1.87425e-05	0.000999516	down	11.65	5.86333	12.45	11.84	10.66	5.45	5.62	6.52	XP_010746361.2(platelet-activating factor acetylhydrolase isoform X1 [Larimichthys crocea])
transcript26712_f2p0_519	0.162625	-2.62038	1.90563e-05	0.00100937	down	21.04	5.21667	28.88	18.43	15.81	4.58	5.08	5.99	XP_019115295.1(cytochrome c oxidase subunit 7A2, mitochondrial isoform X1 [Larimichthys crocea])
transcript23941_f2p0_868	0.00750191	-7.05853	1.91857e-05	0.00101369	down	1.56333	0	2.06	0.77	1.86	0	0	0	KAE8292089.1(G kinase-anchoring protein 1 [Larimichthys crocea])
transcript4652_f2p0_3293	0.338856	-1.56125	2.12071e-05	0.00110493	down	13.7467	6.18333	11.43	19.88	9.93	6.06	5.49	7	QBK46602.1(glycerol kinase 5, partial [Sciaenops ocellatus])
transcript1214_f2p0_4575	0.39148	-1.35299	2.13548e-05	0.00111006	down	10.4033	5.08667	5.34	13.65	12.22	4.21	5.19	5.86	XP_010728598.1(exportin-1 [Larimichthys crocea])
transcript3611_f4p0_3518	0.183723	-2.4444	2.1547e-05	0.00111528	down	12.7933	3.07333	9.94	21.16	7.28	1.54	3.99	3.69	TKS88895.1(Sodium-dependent lysophosphatidylcholine symporter 1-B [Collichthys lucidus])
transcript28585_f3p0_156	0.0155362	-6.00822	2.15545e-05	0.00111528	down	490.473	31.97	916.85	419.93	134.64	55.4	19.94	20.57	XP_022599996.1(60S ribosomal protein L7 [Seriola dumerili])
transcript1018_f10p0_4664	0.318834	-1.64912	2.28182e-05	0.00116198	down	10.84	4.43	6.04	9.66	16.82	6.65	3.4	3.24	TMS16516.1(Bcl-2-like protein 1 [Larimichthys crocea])
transcript26488_f2p0_553	0.00219629	-8.83072	2.29389e-05	0.00116548	down	13.16	0	2.62	0.83	36.03	0	0	0	XP_019120226.1(calpain-1 catalytic subunit [Larimichthys crocea])
transcript1897_f2p0_4137	0.302192	-1.72646	2.34982e-05	0.00119121	down	1.65333	0.673333	1.52	1.9	1.54	0.7	0.48	0.84	XP_019110819.2(elongator complex protein 1 [Larimichthys crocea])
transcript11696_f2p0_2244	0.364096	-1.45761	2.4529e-05	0.00123789	down	6.23667	3.16667	6.53	7.08	5.1	3.44	3.22	2.84	TKS77050.1(Serine--tRNA ligase, cytoplasmic [Collichthys lucidus])
transcript8739_f11p0_2548	0.468967	-1.09244	2.47334e-05	0.00124541	down	18.7733	11.8	17.26	18.21	20.85	10.86	11.36	13.18	TMS01398.1(putative ATP-dependent RNA helicase DDX27 [Larimichthys crocea])
transcript16474_f57p0_1680	0.217546	-2.2006	2.62292e-05	0.00131485	down	30.1833	9.81667	42.58	25.58	22.39	11.69	11.68	6.08	XP_019116206.1(GTP-binding protein RAD [Larimichthys crocea])
transcript12423_f5p0_2161	0.234334	-2.09336	2.68098e-05	0.00133778	down	43.37	13.41	35.53	44.75	49.83	5.89	20.59	13.75	TKS93037.1(Purine nucleoside phosphorylase [Collichthys lucidus])
transcript13654_f4p0_2027	0.491314	-1.02528	2.69244e-05	0.00133778	down	6.51	4.22667	4.93	7.57	7.03	3.55	5.25	3.88	TMS01215.1(Condensin-2 complex subunit H2 [Larimichthys crocea])
transcript13639_f21p0_2003	0.308739	-1.69554	2.76581e-05	0.00136181	down	41.62	16.0133	23.18	35.17	66.51	14.79	12.45	20.8	KAE8283238.1(Suppressor of cytokine signaling 3 [Larimichthys crocea])
transcript3043_f3p0_3597	0.481079	-1.05565	2.99909e-05	0.00146428	down	3.89667	2.37333	2.08	4.64	4.97	2.56	2.32	2.24	XP_010728202.1(vesicle-trafficking protein SEC22a isoform X2 [Larimichthys crocea])
transcript1835_f2p0_4142	0.450914	-1.14908	3.08296e-05	0.00149833	down	13.1167	7.58	8.31	15.43	15.61	5.73	9.49	7.52	TKS81131.1(P2Y purinoceptor 3 [Collichthys lucidus])
transcript5413_f6p0_3123	0.460686	-1.11814	3.09545e-05	0.00149833	down	2.49333	1.54333	2.22	2.67	2.59	1.44	1.75	1.44	TKS90474.1(Solute carrier family 35 member E3 [Collichthys lucidus])
transcript27220_f3p0_449	0.0841203	-3.5714	3.21229e-05	0.00153834	down	75.04	10.9833	146.64	29.3	49.18	9.45	8.92	14.58	TKS85042.1(Peptidyl-prolyl cis-trans isomerase [Collichthys lucidus])
transcript21238_f2p0_1231	0.00729683	-7.09851	3.29531e-05	0.00156809	down	0.99	0	1.41	1.16	0.4	0	0	0	TKS72402.1(Fructose-bisphosphate aldolase B [Collichthys lucidus])
transcript21368_f2p0_1199	0.101684	-3.29784	3.57583e-05	0.00167328	down	2.88333	0.426667	3.82	1.36	3.47	0.42	0.28	0.58	TMS01493.1(Growth arrest and DNA damage-inducible protein GADD45 beta [Larimichthys crocea])
transcript8414_f6p0_2653	0.447909	-1.15872	3.61125e-05	0.00168635	down	19.7667	11.25	11.23	27.66	20.41	11.04	10.43	12.28	XP_019123170.1(dipeptidyl peptidase 3 [Larimichthys crocea])
transcript1695_f8p0_4229	0.356148	-1.48945	3.64894e-05	0.00170018	down	4.97	2.36667	3.65	5.71	5.55	2.81	3.11	1.18	XP_010738906.3(rap guanine nucleotide exchange factor 5 isoform X1 [Larimichthys crocea])
transcript19232_f4p0_1416	0.172847	-2.53243	4.08902e-05	0.00187064	down	3.29667	0.803333	3.24	2.01	4.64	1.3	0.59	0.52	XP_010753795.2(growth arrest and DNA damage-inducible protein GADD45 beta [Larimichthys crocea])
transcript12651_f2p0_2125	0.236888	-2.07772	4.35388e-05	0.00197575	down	40.3533	12.68	33.51	56.7	30.85	6.25	17.96	13.83	AJA37524.1(cytoplasmic carbonic anhydrase II [Sciaenops ocellatus])
transcript25523_f2p0_685	0.188397	-2.40815	4.52221e-05	0.00202761	down	30.34	8.90667	44.98	24.31	21.73	11.29	9.46	5.97	XP_018540901.1(PREDICTED: ras-related C3 botulinum toxin substrate 2-like [Lates calcarifer])
transcript22049_f7p0_1131	0.321609	-1.63662	4.68751e-05	0.0020769	down	12.0933	5.06	6.59	14.4	15.29	7.89	3.94	3.35	XP_010752628.1(growth-regulated alpha protein [Larimichthys crocea])
transcript22341_f5p0_1102	0.448623	-1.15642	4.79039e-05	0.0021059	down	28.47	17.8433	29.22	27.48	28.71	19.07	18.08	16.38	QED08738.1(apoptosis-associated speck-like protein containing a CARD [Larimichthys crocea])
transcript26161_f2p0_594	0.0785489	-3.67027	4.87369e-05	0.00213418	down	9.49	1.17667	16.01	4.67	7.79	1.93	0.73	0.87	TKS71876.1(Complement C1q and tumor necrosis factor-related protein 9 [Collichthys lucidus])
transcript5263_f2p0_3169	0.362719	-1.46307	4.9319e-05	0.00214962	down	2.56333	1.17	1.35	2.94	3.4	1.27	0.9	1.34	XP_010736105.1(GTP-binding protein 1 isoform X2 [Larimichthys crocea])
transcript27072_f2p0_469	0.0820476	-3.6074	4.98953e-05	0.00216386	down	2521.75	355.487	4991.68	1630.13	943.45	372.39	206.02	488.05	KAF3839350.1(hypothetical protein F7725_018067 [Dissostichus mawsoni])
transcript25785_f45p0_578	0.491756	-1.02399	5.21327e-05	0.00223505	down	172.403	119.197	156.29	197.47	163.45	124.43	117.25	115.91	KAA8587284.1(hypothetical protein FQN60_016146, partial [Etheostoma spectabile])
transcript15182_f7p0_1856	0.473979	-1.0771	5.38015e-05	0.00229999	down	8.41667	5.27	6.13	11.26	7.86	4.73	6.24	4.84	XP_027146976.1(NADH dehydrogenase [ubiquinone] flavoprotein 3, mitochondrial [Larimichthys crocea])
transcript23194_f7p0_1009	0.206752	-2.27403	5.5193e-05	0.00234836	down	74.18	23.2267	110.96	68.46	43.12	26.54	21.6	21.54	TNM97771.1(hypothetical protein fugu_014017 [Takifugu bimaculatus])
transcript14827_f3p0_1923	0.288632	-1.7927	5.61355e-05	0.00237711	down	8.84667	3.34	6.56	11.56	8.42	4.17	1.72	4.13	XP_010736589.1(serine palmitoyltransferase small subunit A [Larimichthys crocea])
transcript9140_f2p0_2548	0.4609	-1.11747	5.67974e-05	0.00239419	down	2.14	1.31	1.59	2.43	2.4	1.44	1.54	0.95	XP_010740209.1(reticulocalbin-1 [Larimichthys crocea])
transcript10205_f4p0_2409	0.113418	-3.14028	5.72239e-05	0.0023985	down	1.13667	0.17	0.54	1.25	1.62	0.09	0.34	0.08	KAE8291419.1(Acyl-coenzyme A thioesterase 11 [Larimichthys crocea])
transcript28566_f3p0_166	0.0186079	-5.74794	5.8339e-05	0.0024407	down	423.637	25.0233	649.17	462.95	158.79	66.8	0	8.27	AAP40671.1(cytochrome b, partial [Aplodinotus grunniens])
transcript12193_f2p0_2177	0.2734	-1.87091	6.19086e-05	0.00256619	down	13.18	4.9	13.73	6.94	18.87	4.71	4.57	5.42	XP_010752900.1(glycogen phosphorylase, liver form [Larimichthys crocea])
transcript8240_f2p0_2683	0.45421	-1.13857	6.1825e-05	0.00256619	down	3.30333	2.03	2.85	3.71	3.35	2.64	1.85	1.6	XP_019118063.2(protein arginine N-methyltransferase 7 [Larimichthys crocea])
transcript26002_f2p0_622	0.0149787	-6.06095	6.23659e-05	0.00258039	down	15.4367	0.476667	35.18	0.99	10.14	0.54	0.89	0	XP_019131815.1(pancreatic progenitor cell differentiation and proliferation factor B [Larimichthys crocea])
transcript18037_f72p0_1438	0.00178941	-9.1263	6.40014e-05	0.00263836	down	171.35	0.39	19.79	313.03	181.23	1.17	0	0	XP_019109285.2(elongation factor 1-alpha [Larimichthys crocea])
transcript9968_f2p0_2404	0.323514	-1.6281	6.73371e-05	0.00273085	down	4.99333	2.08667	3.67	6.7	4.61	1.42	2.1	2.74	TKS67763.1(Translin [Collichthys lucidus])
transcript20757_f4p0_1274	0.376516	-1.40922	6.72167e-05	0.00273085	down	4.82	2.44333	3.92	6.43	4.11	2.5	2.4	2.43	XP_010755557.3(adenosine deaminase-like protein isoform X1 [Larimichthys crocea])
transcript17826_f3p0_1615	0.240716	-2.0546	6.9321e-05	0.00279035	down	17.8267	6.25	22.85	18.76	11.87	5.17	9.06	4.52	XP_028428270.1(ras-related and estrogen-regulated growth inhibitor-like [Perca flavescens])
transcript26809_f3p0_490	0.146664	-2.76941	6.99375e-05	0.00280598	down	335.247	77.0967	513.96	188.78	303	76.53	44.33	110.43	XP_023126449.1(40S ribosomal protein S3 [Amphiprion ocellaris])
transcript16888_f4p0_1709	0.0128713	-6.2797	7.08518e-05	0.00283349	down	8.54	0.143333	3.86	0.14	21.62	0	0.3	0.13	XP_010731348.1(elongation factor 2 [Larimichthys crocea])
transcript931_f2p0_4826	0.00808807	-6.94999	7.13216e-05	0.00284629	down	0.243333	0	0.05	0.19	0.49	0	0	0	XP_027134452.1(starch-binding domain-containing protein 1 [Larimichthys crocea])
transcript20198_f4p0_1345	0.489103	-1.03179	7.30895e-05	0.00290141	down	9.31333	6.24	8.56	10.27	9.11	7.08	6.01	5.63	XP_030279909.1(ubiquitin-conjugating enzyme E2 variant 1-like isoform X2 [Sparus aurata])
transcript1181_f3p0_4628	0.47668	-1.06891	7.36781e-05	0.00291962	down	5.74667	3.65667	4.62	6.1	6.52	3.48	4.95	2.54	TKS73009.1(SNF-related serine/threonine-protein kinase [Collichthys lucidus])
transcript9076_f13p0_2555	0.192582	-2.37646	7.57625e-05	0.00298123	down	20.2667	4.76667	9.3	34.82	16.68	2.37	4.53	7.4	XP_010727603.2(cytochrome P450 4V2 [Larimichthys crocea])
transcript20493_f3p0_1314	0.369653	-1.43576	7.72231e-05	0.00302811	down	3.77333	1.83667	2.39	4.53	4.4	2.44	1.89	1.18	XP_019120044.2(2-methoxy-6-polyprenyl-1,4-benzoquinol methylase, mitochondrial [Larimichthys crocea])
transcript26131_f2p0_600	0.0924657	-3.43494	7.75153e-05	0.00302902	down	185.817	29.2733	380.41	125.07	51.97	34.92	23.4	29.5	XP_010738690.2(fructose-1,6-bisphosphatase 1 [Larimichthys crocea])
transcript10402_f2p0_2390	0.0916318	-3.44801	8.4381e-05	0.00326331	down	1.56667	0.213333	1.62	0.47	2.61	0.26	0.3	0.08	XP_010752753.1(zinc finger protein 93-like [Larimichthys crocea])
transcript22548_f5p0_1065	0.429045	-1.2208	8.55153e-05	0.00330151	down	17.3333	10.3933	17.21	15.89	18.9	10.4	12.7	8.08	XP_010749133.2(39S ribosomal protein L1, mitochondrial [Larimichthys crocea])
transcript7681_f4p0_2758	0.413974	-1.27239	8.56926e-05	0.00330269	down	2.39333	1.30667	1.94	2.62	2.62	1.34	1.03	1.55	XP_010740926.3(LIM domain and actin-binding protein 1 [Larimichthys crocea])
transcript12722_f10p0_2040	0.420476	-1.24991	8.86695e-05	0.00339417	down	21.5867	12.46	19.88	19.63	25.25	17.75	10.45	9.18	XP_027143735.1(Y-box-binding protein 2 [Larimichthys crocea])
transcript19025_f2p0_1469	0.0528135	-4.24295	9.25377e-05	0.00350646	down	778.203	52.46	673.68	800.9	860.03	2.08	54.66	100.64	TMS19316.1(Phosphoenolpyruvate carboxykinase, cytosolic [GTP] [Larimichthys crocea])
transcript27029_f17p0_455	0.434344	-1.20309	9.44202e-05	0.00357178	down	231.02	148.057	224.57	255.04	213.45	156.53	167.91	119.73	XP_010739046.1(NADH dehydrogenase [ubiquinone] 1 alpha subcomplex subunit 5 [Larimichthys crocea])
transcript20603_f5p0_1288	0.00612264	-7.35163	9.58012e-05	0.00360674	down	1.14667	0	1.51	1.72	0.21	0	0	0	XP_034409808.1(apolipoprotein A-II [Cyclopterus lumpus])
transcript12154_f3p0_2194	0.00314471	-8.31286	9.64473e-05	0.0036241	down	1.40667	0	0.38	3.75	0.09	0	0	0	TKS86949.1(mRNA decay activator protein ZFP36L1 [Collichthys lucidus])
transcript21888_f3p0_1152	0.454779	-1.13676	9.8166e-05	0.00366421	down	93.2233	58.2433	92.11	85.65	101.91	52.9	60.77	61.06	ANI26489.1(glucose-6-phosphate isomerase [Sciaenops ocellatus])
transcript17336_f2p0_1649	0.470749	-1.08697	9.80433e-05	0.00366421	down	14.1533	9.16667	14.23	13.83	14.4	8.8	9.8	8.9	TKS89283.1(Cytochrome c oxidase assembly protein COX11, mitochondrial [Collichthys lucidus])
transcript19611_f3p0_1408	0.342346	-1.54647	9.80584e-05	0.00366421	down	10.0767	4.5	6.81	14.72	8.7	3.14	5.84	4.52	XP_027145874.1(methylmalonic aciduria and homocystinuria type C protein [Larimichthys crocea])
transcript15223_f22p0_1670	0.141269	-2.82348	0.000100772	0.00374906	down	0.896667	0.166667	0.53	1.09	1.07	0.12	0.3	0.08	XP_019132010.1(mitochondrial uncoupling protein 2 [Larimichthys crocea])
transcript4976_f2p0_3218	0.433271	-1.20666	0.000101149	0.00375685	down	3.82	2.17667	2.85	5.41	3.2	2.38	2.01	2.14	XP_010750941.1(methylenetetrahydrofolate reductase [Larimichthys crocea])
transcript13824_f2p0_2006	0.0354835	-4.81671	0.000102875	0.00380593	down	0.97	0.0466667	0.6	0.85	1.46	0	0.14	0	XP_018530201.1(PREDICTED: sodium/calcium exchanger 1-like isoform X2 [Lates calcarifer])
transcript5064_f3p0_3197	0.43019	-1.21696	0.000102977	0.00380593	down	1.67333	0.95	1.37	1.89	1.76	1	0.79	1.06	XP_019110751.2(FAST kinase domain-containing protein 1, mitochondrial [Larimichthys crocea])
transcript27232_f10p0_448	0.0300011	-5.05884	0.000104923	0.00386516	down	46.4067	1.71	1	27.98	110.24	0.93	3.42	0.78	KAF3698731.1(Pancreatic alpha-amylase [Channa argus])
transcript19748_f17p0_1315	0.327013	-1.61258	0.000106119	0.00390283	down	22.18	9.60333	15.08	35.39	16.07	7.92	13.1	7.79	XP_010742163.2(actin cytoskeleton-regulatory complex protein PAN1 isoform X1 [Larimichthys crocea])
transcript24833_f4p0_727	0.430162	-1.21705	0.000106792	0.00392115	down	16.62	9.94667	15.47	15.55	18.84	11.55	8.54	9.75	XP_010732856.1(39S ribosomal protein L22, mitochondrial [Larimichthys crocea])
transcript14030_f2p0_1979	0.452822	-1.14298	0.000110142	0.00401795	down	7.04333	4.27	5.44	8.57	7.12	4.15	5.73	2.93	XP_033497616.1(terminal nucleotidyltransferase 5ba [Epinephelus lanceolatus])
transcript16004_f2p0_1782	0.11585	-3.10967	0.000112325	0.00408434	down	50.4567	8.91	68.1	65	18.27	14.63	9.76	2.34	TKS83666.1(Diacylglycerol O-acyltransferase 2 [Collichthys lucidus])
transcript5661_f13p0_3035	0.431792	-1.21159	0.000115896	0.00419387	down	2.05667	1.16	1.53	2.71	1.93	1.06	1.2	1.22	KAE8296378.1(hypothetical protein D5F01_LYC05132 [Larimichthys crocea])
transcript16520_f3p0_1745	0.338511	-1.56273	0.000119266	0.00428824	down	4.33	2.04	4.53	4.3	4.16	2.67	1.55	1.9	TKS91286.1(Chitobiosyldiphosphodolichol beta-mannosyltransferase [Collichthys lucidus])
transcript13255_f19p0_2079	0.397389	-1.33138	0.000120957	0.00433174	down	20.8333	10.5433	11.21	20.58	30.71	8.59	14.67	8.37	XP_018519444.1(PREDICTED: protein FAM107B isoform X1 [Lates calcarifer])
transcript15119_f2p0_1880	0.00157952	-9.3063	0.000123079	0.00439029	down	7.11667	0.01	0	2.5	18.85	0	0	0.03	XP_027139811.1(apolipoprotein B-100 [Larimichthys crocea])
transcript3932_f2p0_3449	0.471385	-1.08502	0.0001239	0.00440561	down	2.11	1.27333	1.33	2.27	2.73	1.09	1.39	1.34	XP_031133186.1(uncharacterized protein C3orf14 homolog [Sander lucioperca])
transcript22408_f5p0_1080	0.0479662	-4.38184	0.00012493	0.00442822	down	1.06667	0.0666667	0.96	1.45	0.79	0	0.07	0.13	TMS20456.1(hypothetical protein E3U43_006949, partial [Larimichthys crocea])
transcript18879_f4p0_1484	0.472511	-1.08158	0.000128147	0.00452091	down	10.5867	6.90333	10.49	10.93	10.34	7.54	6.62	6.55	XP_010733430.1(mortality factor 4-like protein 1 [Larimichthys crocea])
transcript19238_f17p0_1362	0.378825	-1.4004	0.000128127	0.00452091	down	25.4467	13.28	22.66	20.07	33.61	16.31	15.83	7.7	XP_010733458.1(methionine-R-sulfoxide reductase B2, mitochondrial [Larimichthys crocea])
transcript26853_f16p0_489	0.454819	-1.13664	0.000130994	0.00460688	down	84.6867	56.0667	83.26	82.47	88.33	56.68	60.97	50.55	XP_027142854.1(NADH dehydrogenase [ubiquinone] iron-sulfur protein 6, mitochondrial [Larimichthys crocea])
transcript20940_f5p0_1232	0.333762	-1.58311	0.000132393	0.00464159	down	44.97	19.1867	29.91	62.13	42.87	15.11	14.64	27.81	XP_027147413.1(inosine-uridine preferring nucleoside hydrolase [Larimichthys crocea])
transcript21375_f17p0_1147	0.0193991	-5.68786	0.000132757	0.00464712	down	5.71	0.136667	1.4	0.48	15.25	0	0.23	0.18	TKS74480.1(Ornithine decarboxylase antizyme 1 ODC antizyme, short form [Collichthys lucidus])
transcript16619_f7p0_1727	0.0917833	-3.44562	0.000133694	0.00465874	down	2.78	0.303333	1.22	3.29	3.83	0.16	0.08	0.67	KAE8291549.1(Gypsy retrotransposon integrase-like protein 1 [Larimichthys crocea])
transcript20808_f5p0_1272	0.372089	-1.42628	0.000133648	0.00465874	down	13.5967	7.05	12.67	17.32	10.8	7.91	8.64	4.6	TKS68396.1(Translation machinery-associated protein 16 [Collichthys lucidus])
transcript11368_f3p0_2284	0.488703	-1.03297	0.00014574	0.00503889	down	3.78667	2.45	3.09	4.6	3.67	2.42	2.3	2.63	KAE8294675.1(TRMT1-like protein [Larimichthys crocea])
transcript28597_f2p0_153	0.0112273	-6.47685	0.000149463	0.00513604	down	636.84	30.6667	1474.51	361.66	74.35	60.79	0	31.21	XP_034448124.1(ubinuclein-2b isoform X6 [Hippoglossus hippoglossus])
transcript15911_f10p0_1770	0.422214	-1.24395	0.000150065	0.00514102	down	6.93667	4.03	6.98	7.14	6.69	4.55	3.36	4.18	TKS91112.1(Cell division cycle protein 123 -like protein [Collichthys lucidus])
transcript17299_f2p0_1652	0.0900699	-3.47281	0.000150048	0.00514102	down	7.46	0.943333	9.22	2.49	10.67	0.22	1.76	0.85	XP_010745788.2(purine nucleoside phosphorylase [Larimichthys crocea])
transcript22400_f2p0_1089	0.365999	-1.45009	0.000157504	0.00535697	down	19.7933	10.3033	20.04	20.16	19.18	13.97	10.97	5.97	QED08738.1(apoptosis-associated speck-like protein containing a CARD [Larimichthys crocea])
transcript19762_f2p0_1389	0.251745	-1.98997	0.000157558	0.00535697	down	2.59	0.883333	2.03	3.93	1.81	1.07	0.96	0.62	XP_010731620.1(tRNA-splicing endonuclease subunit Sen15 [Larimichthys crocea])
transcript26158_f30p0_360	0.0803362	-3.63781	0.000160675	0.00545472	down	253.883	32.7933	382.01	114.17	265.47	12.17	13.35	72.86	KAF1388003.1(hypothetical protein PFLUV_G00085760 [Perca fluviatilis])
transcript10549_f2p0_2351	0.417927	-1.25868	0.000165905	0.00562379	down	5.60333	3.18	4.73	6.92	5.16	3.22	4.24	2.08	XP_010740922.1(insulin-like growth factor-binding protein 5 [Larimichthys crocea])
transcript22320_f11p0_1089	0.217767	-2.19914	0.000171815	0.00577195	down	219.723	58.8267	51.88	397.08	210.21	65.99	64.15	46.34	KAF1388187.1(hypothetical protein PFLUV_G00087600 [Perca fluviatilis])
transcript16523_f2p0_1732	0.2793	-1.84011	0.000177596	0.00590449	down	23.3467	9.44	26.64	24.53	18.87	14.64	8.95	4.73	XP_019125072.1(myosin-9 isoform X1 [Larimichthys crocea])
transcript9113_f2p0_2571	0.365492	-1.45209	0.00018027	0.00594945	down	5.2	2.62	4.89	6.83	3.88	2.76	3.27	1.83	XP_027136213.1(CMP-N-acetylneuraminate-beta-galactosamide-alpha-2,3-sialyltransferase 4 isoform X1 [Larimichthys crocea])
transcript7071_f4p0_2841	0.422214	-1.24396	0.000183051	0.00600907	down	10.2533	5.69333	8.14	13.56	9.06	6.13	4.21	6.74	KAE8284147.1(Disintegrin and metalloproteinase domain-containing protein 9 [Larimichthys crocea])
transcript8068_f2p0_2658	0.288986	-1.79093	0.000191456	0.00624536	down	2.76333	1.00667	1.33	3.74	3.22	0.66	1.48	0.88	XP_019124843.1(protein FAM53B [Larimichthys crocea])
transcript24766_f2p0_778	0.294975	-1.76133	0.000192734	0.00627793	down	47.3567	20.2933	54.62	49.41	38.04	29.08	12.72	19.08	XP_027144679.1(tubulin alpha-1C chain-like [Larimichthys crocea])
transcript25839_f6p0_638	0.0256866	-5.28284	0.000210612	0.00673361	down	19.8767	0.623333	2.38	0.95	56.3	0.33	1.13	0.41	XP_010747047.1(pancreatic progenitor cell differentiation and proliferation factor A-like [Larimichthys crocea])
transcript8098_f6p0_2692	0.0483636	-4.36994	0.000227681	0.00713739	down	1.36667	0.0866667	0.35	0.23	3.52	0.1	0.11	0.05	KAE8281306.1(putative imidazolonepropionase [Larimichthys crocea])
transcript16317_f2p0_1769	0.358098	-1.48157	0.000228085	0.00714011	down	22.4533	10.8667	21.36	16.4	29.6	7.57	14.54	10.49	XP_019130386.1(S-adenosylmethionine synthase [Larimichthys crocea])
transcript20835_f6p0_1281	0.0235928	-5.40551	0.00023888	0.00739574	down	20.7167	0.593333	3.14	1.95	57.06	0.78	1	0	XP_027131722.1(cAMP-responsive element modulator-like isoform X2 [Larimichthys crocea])
transcript5154_f4p0_3197	0.0247539	-5.3362	0.000239274	0.00739778	down	76.5967	2.17333	15.27	212.98	1.54	0.48	1.04	5	XP_019122009.2(apolipoprotein B-100 [Larimichthys crocea])
transcript23599_f3p0_937	0.00455542	-7.7782	0.000241067	0.007443	down	1.93333	0	4.78	0.64	0.38	0	0	0	AAP41555.1(NADH dehydrogenase subunit 2 [Aplodinotus grunniens])
transcript13489_f2p0_2066	0.439132	-1.18727	0.000248295	0.00760851	down	5.27333	3.08333	4.39	5.47	5.96	3.86	2.11	3.28	TKS87973.1(Importin-4 [Collichthys lucidus])
transcript19468_f2p0_1423	0.471264	-1.08539	0.000248456	0.00760851	down	6.57667	4.2	5.76	7.44	6.53	5.17	3.43	4	XP_027134967.1(nucleolar protein 8 isoform X1 [Larimichthys crocea])
transcript3112_f3p0_3650	0.342963	-1.54387	0.000254121	0.00771896	down	4.37333	1.92	3.33	3.44	6.35	1.4	1.73	2.63	TMS06027.1(Liprin-beta-1 [Larimichthys crocea])
transcript12063_f10p0_2110	0.0757315	-3.72296	0.000256208	0.00774057	down	19.5567	1.74	5.11	1.84	51.72	1.4	2.04	1.78	KAE8295811.1(Tyrosine aminotransferase [Larimichthys crocea])
transcript22234_f3p0_1105	0.0149854	-6.06029	0.000276737	0.00826101	down	3.68333	0.0866667	8.25	1.4	1.4	0	0	0.26	TMS01982.1(Leukotriene B4 receptor 1 [Larimichthys crocea])
transcript13817_f2p0_2014	0.146819	-2.76789	0.000278716	0.00829528	down	0.853333	0.173333	0.98	0.7	0.88	0.1	0.3	0.12	TMS05699.1(T-complex protein 11-like protein 1 [Larimichthys crocea])
transcript23322_f4p0_975	0.0137126	-6.18835	0.000278991	0.00829528	down	8.33	0.136667	1.53	1.44	22.02	0.02	0.39	0	XP_027139811.1(apolipoprotein B-100 [Larimichthys crocea])
transcript15826_f6p0_1825	0.00113839	-9.77879	0.000283507	0.00841844	down	5.21333	0	0	3.23	12.41	0	0	0	XP_018552728.1(PREDICTED: L-lactate dehydrogenase B chain [Lates calcarifer])
transcript13077_f11p0_1501	0.431741	-1.21176	0.000289191	0.00856236	down	11.04	6.6	11.56	11.38	10.18	6.89	5.88	7.03	XP_010750175.1(regulator of G-protein signaling 13 isoform X1 [Larimichthys crocea])
transcript20327_f4p0_1324	0.0106555	-6.55226	0.000289495	0.00856236	down	0.76	0	0.13	1.36	0.79	0	0	0	XP_028423146.1(ER lumen protein-retaining receptor 2 [Perca flavescens])
transcript9285_f3p0_2516	0.485809	-1.04154	0.000293815	0.0086563	down	2.01	1.28333	1.46	2.56	2.01	1.48	1.26	1.11	XP_010755444.2(probable ATP-dependent RNA helicase DHX40 [Larimichthys crocea])
transcript17766_f4p0_1623	0.00112825	-9.79169	0.000294807	0.00867388	down	5.77667	0	1.59	0	15.74	0	0	0	XP_010731348.1(elongation factor 2 [Larimichthys crocea])
transcript16012_f8p0_1778	0.0219644	-5.50869	0.000307184	0.00893293	down	9.08	0.27	3.72	13.8	9.72	0.81	0	0	KAE8294922.1(Serine/arginine-rich splicing factor 7 Splicing factor, arginine/serine-rich 7 [Larimichthys crocea])
transcript17964_f4p0_1590	0.439951	-1.18459	0.000308088	0.00894767	down	13.46	7.97667	11.09	13.9	15.39	6.49	11.67	5.77	XP_033504290.1(v-fos FBJ murine osteosarcoma viral oncogene homolog Ab [Epinephelus lanceolatus])
transcript14421_f3p0_1947	0.417941	-1.25863	0.000308582	0.00894783	down	6.33333	3.37	3.16	6.84	9	3.38	4.31	2.42	TMS20406.1(Regulator of G-protein signaling 4 [Larimichthys crocea])
transcript19483_f8p0_1425	0.112172	-3.15622	0.000329786	0.0094318	down	875.49	141.7	1396.9	777.47	452.1	45.48	111.47	268.15	TKS90787.1(Collagen alpha-1(VIII) chain [Collichthys lucidus])
transcript25114_f4p0_738	0.193224	-2.37165	0.000333684	0.00953116	down	138.163	42.7	239.5	83.54	91.45	46.34	45.88	35.88	TKS79739.1(CCAAT/enhancer-binding protein delta [Collichthys lucidus])
transcript9127_f2p0_2541	0.00136529	-9.51658	0.000335806	0.00957962	down	2.34	0	3.05	3.97	0	0	0	0	XP_010731826.1(zinc finger protein 131 [Larimichthys crocea])
transcript22944_f4p0_1018	0.00113711	-9.78041	0.000338812	0.00965314	down	7.04333	0	16.74	4.39	0	0	0	0	XP_010731949.1(actin-related protein 2/3 complex subunit 1B [Larimichthys crocea])
transcript16227_f2p0_1776	0.331064	-1.59482	0.000339508	0.00966073	down	14.3333	5.87	6.84	20.35	15.81	4.79	4.49	8.33	TMS07854.1(hypothetical protein E3U43_011947 [Larimichthys crocea])
transcript18974_f20p0_1480	0.147832	-2.75797	0.000348	0.00985257	down	15.1	3.52333	27.6	12.49	5.21	2.92	4.57	3.08	KAF1394576.1(hypothetical protein PFLUV_G00002480 [Perca fluviatilis])
transcript24299_f8p0_773	0.0180056	-5.79541	0.000356153	0.0100329	down	1.77333	0.04	0.48	3.6	1.24	0	0.12	0	ACF04738.1(cholecystokinin [Sciaenops ocellatus])
transcript21696_f2p0_1172	0.462901	-1.11123	0.000355735	0.0100329	down	5	3.02667	3.49	6.28	5.23	3.07	2.64	3.37	XP_010732549.2(UPF0545 protein C22orf39 homolog [Larimichthys crocea])
transcript24750_f33p0_759	0.0479665	-4.38183	0.000359362	0.0100995	down	87.66	4.82	2.04	16.48	244.46	5.03	5.7	3.73	KAE8292913.1(Pancreatic progenitor cell differentiation and proliferation factor A [Larimichthys crocea])
transcript19417_f6p0_1427	0.499045	-1.00276	0.000360312	0.0100995	down	19.38	13.2733	19.23	20.11	18.8	12.85	13.2	13.77	TKS76692.1(Partner of Y14 and mago A [Collichthys lucidus])
transcript22347_f4p0_1092	0.187125	-2.41793	0.000360288	0.0100995	down	20.6	4.74333	7.41	9.8	44.59	6.78	3.25	4.2	TMS14597.1(Mesenteric estrogen-dependent adipogenesis protein [Larimichthys crocea])
transcript8942_f2p0_2599	0.446096	-1.16458	0.000362337	0.010127	down	5.35667	3.13333	3.51	6.64	5.92	4.61	2.42	2.37	TMS18086.1(Src-like-adapter [Larimichthys crocea])
transcript14812_f3p0_1915	0.0606283	-4.04387	0.000363093	0.010127	down	2.85667	0.253333	3.61	2.95	2.01	0	0.56	0.2	TMS21594.1(Arginine/serine-rich protein 1 [Larimichthys crocea])
transcript23276_f2p0_975	0.131235	-2.92978	0.000362828	0.010127	down	4.14	0.87	6.68	3.9	1.84	1.14	0.88	0.59	XP_027130655.1(cytochrome c oxidase subunit 7A2, mitochondrial isoform X2 [Larimichthys crocea])
transcript20182_f2p0_1351	0.00771784	-7.01759	0.000368239	0.0102451	down	0.783333	0	1.53	0.64	0.18	0	0	0	TMS18086.1(Src-like-adapter [Larimichthys crocea])
transcript21811_f2p0_1164	0.283489	-1.81863	0.000370231	0.0102486	down	13.7867	5.61333	17.06	10.65	13.65	7.29	3.49	6.06	ADG29188.1(proto-oncogene protein c-Fos, partial [Epinephelus coioides])
transcript7281_f2p0_2799	0.414778	-1.26959	0.000370663	0.0102486	down	8.08333	4.45333	6.91	5.4	11.94	4.13	5.06	4.17	KAE8285526.1(RNA/RNP complex-1-interacting phosphatase [Larimichthys crocea])
transcript27468_f2p0_417	0.0163619	-5.93351	0.000370082	0.0102486	down	9.44	0.206667	7.63	0.75	19.94	0.29	0.33	0	XP_027139811.1(apolipoprotein B-100 [Larimichthys crocea])
transcript10502_f2p0_2399	0.236101	-2.08252	0.000378805	0.0104104	down	6.07333	2.13	8.91	3.67	5.64	2.06	2.87	1.46	XP_029360446.1(endoplasmic reticulum resident protein 44 [Echeneis naucrates])
transcript13228_f36p0_2006	0.231707	-2.10962	0.000383757	0.010458	down	1.99	0.623333	1.76	1.19	3.02	0.5	0.95	0.42	XP_019130313.1(neuromodulin [Larimichthys crocea])
transcript21275_f2p0_1225	0.447058	-1.16147	0.000384548	0.0104592	down	23.1467	14.52	24.25	22.62	22.57	18.46	12.35	12.75	TKS85754.1(Protein FAM53B [Collichthys lucidus])
transcript7412_f2p0_2825	0.02014	-5.63379	0.000391686	0.0105835	down	0.153333	0	0.13	0.18	0.15	0	0	0	TMS21996.1(Epidermal growth factor receptor kinase substrate 8-like protein 1 [Larimichthys crocea])
transcript26513_f4p0_542	0.0908211	-3.46083	0.000402183	0.0107894	down	68.4267	10.5967	123.72	71.38	10.18	8.04	18.48	5.27	AWP17988.1(putative 60S ribosomal protein L38 [Scophthalmus maximus])
transcript3951_f2p0_3482	0.47606	-1.07078	0.000408459	0.0109058	down	12.8967	8.31333	12.89	12.8	13	7.1	8.62	9.22	XP_019132622.2(interleukin-1 receptor type 1 [Larimichthys crocea])
transcript7459_f25p0_2774	0.255246	-1.97004	0.000418321	0.0111162	down	3.64	1.37333	5.02	3.23	2.67	1.9	1.33	0.89	XP_010729469.2(secretogranin-2 [Larimichthys crocea])
transcript7141_f6p0_2803	0.116073	-3.1069	0.000423839	0.0112101	down	1.63667	0.23	0.49	0.63	3.79	0.2	0.27	0.22	XP_019120058.1(succinyl-CoA:3-ketoacid coenzyme A transferase 1, mitochondrial [Larimichthys crocea])
transcript14153_f3p0_1966	0.375175	-1.41437	0.000427951	0.0113055	down	14.3067	7.45333	14.48	18.79	9.65	9.29	6.31	6.76	KAE8288485.1(Derlin-1 [Larimichthys crocea])
transcript12021_f2p0_2218	0.0813799	-3.61918	0.000438134	0.0115339	down	4.44333	0.55	8.8	3.24	1.29	0.47	0.19	0.99	TMS05199.1(hypothetical protein E3U43_004449 [Larimichthys crocea])
transcript8325_f2p0_2670	0.463897	-1.10812	0.000438883	0.0115402	down	1.63667	0.99	1.16	1.97	1.78	0.84	1.13	1	TMS14883.1(Queuine tRNA-ribosyltransferase catalytic subunit 1 [Larimichthys crocea])
transcript9041_f3p0_2575	0.00148151	-9.39871	0.000439603	0.0115456	down	2.68667	0.00333333	0	3.76	4.3	0	0	0.01	XP_019125311.1(eukaryotic translation initiation factor 3 subunit B [Larimichthys crocea])
transcript24338_f3p0_838	0.340924	-1.55248	0.000443268	0.0116148	down	1575.33	721.643	1307.66	2245.12	1173.2	493.84	802.96	868.13	XP_032374712.1(trypsinogen-like protein 3 [Etheostoma spectabile])
transcript23324_f2p0_969	0.261746	-1.93376	0.000456662	0.0119241	down	4.73	1.69667	3.51	5.25	5.43	2.8	1.61	0.68	XP_019126038.1(DNA replication complex GINS protein PSF2 isoform X1 [Larimichthys crocea])
transcript10999_f3p0_2307	0.49121	-1.02559	0.000458509	0.0119584	down	2.49667	1.66	2.16	2.65	2.68	2.08	1.57	1.33	KAE8296716.1(Centrosomal protein of 41 kDa [Larimichthys crocea])
transcript13608_f2p0_2045	0.318335	-1.65138	0.000463736	0.0120591	down	7.42	3.38333	9.53	5.35	7.38	2.9	4.11	3.14	XP_010728282.2(period circadian protein homolog 2 isoform X4 [Larimichthys crocea])
transcript23569_f2p0_942	0.133267	-2.90761	0.000466597	0.0120715	down	19.98	3.74667	25.57	8.76	25.61	0.94	4.74	5.56	QED90010.1(proto-oncogene protein c-fos [Acanthopagrus schlegelii])
transcript3982_f4p0_3428	0.306957	-1.70389	0.00046798	0.0120933	down	2.59333	1.11333	2.96	1.66	3.16	0.96	1.47	0.91	XP_019131297.1(transcription factor SPT20 homolog isoform X5 [Larimichthys crocea])
transcript1344_f2p0_4447	0.451813	-1.1462	0.000479004	0.0123357	down	4.13667	2.58	4.4	4.39	3.62	2.41	2.81	2.52	TMS21323.1(Lipid droplet-associated hydrolase [Larimichthys crocea])
transcript4765_f5p0_3252	0.458162	-1.12607	0.000497033	0.0127127	down	9.93333	6.04667	9.12	10.24	10.44	5.38	5.06	7.7	XP_010751876.1(serine/threonine-protein kinase Sgk1 isoform X1 [Larimichthys crocea])
transcript27469_f3p0_421	0.479144	-1.06147	0.000507952	0.0128827	down	39.6833	27.43	33.64	46.95	38.46	25.17	30.48	26.64	XP_010733290.2(39S ribosomal protein L53, mitochondrial [Larimichthys crocea])
transcript8031_f2p0_2695	0.083963	-3.5741	0.000508255	0.0128827	down	1.04667	0.123333	0.76	0.83	1.55	0.27	0.1	0	XP_019120886.2(rap1 GTPase-activating protein 1 [Larimichthys crocea])
transcript827_f3p0_4894	0.43986	-1.18488	0.000508995	0.0128869	down	1.75333	1.04333	1.65	2.08	1.53	0.98	0.99	1.16	XP_019124313.2(acyl-CoA:lysophosphatidylglycerol acyltransferase 1 [Larimichthys crocea])
transcript19495_f3p0_1424	0.22094	-2.17827	0.000510239	0.0129039	down	3.02333	0.836667	1.93	3.71	3.43	0.39	0.73	1.39	TDH11417.1(hypothetical protein EPR50_G00061390 [Perca flavescens])
transcript17941_f12p0_1597	0.491883	-1.02361	0.000517666	0.0130186	down	13.5267	8.47667	6.94	19.52	14.12	9.22	8.39	7.82	XP_027134757.1(mesencephalic astrocyte-derived neurotrophic factor [Larimichthys crocea])
transcript27581_f15p0_383	0.0166288	-5.91017	0.000518696	0.0130299	down	118.883	4.35667	312.23	3.38	41.04	3.34	9.73	0	TKS90550.1(40S ribosomal protein S16 [Collichthys lucidus])
transcript13785_f2p0_2010	0.00139144	-9.4892	0.000519277	0.01303	down	3.83	0	0	2.13	9.36	0	0	0	XP_013868889.1(PREDICTED: flotillin-1-like [Austrofundulus limnaeus])
transcript18283_f138p0_1479	0.0163152	-5.93764	0.000529806	0.0132129	down	0.403333	0	0.24	0.73	0.24	0	0	0	TDH07799.1(hypothetical protein EPR50_G00109720 [Perca flavescens])
transcript11037_f2p0_2310	0.012659	-6.30369	0.000530346	0.0132129	down	0.326667	0	0.09	0.7	0.19	0	0	0	XP_010738107.1(ras-related protein Rab-6B isoform X2 [Larimichthys crocea])
transcript25185_f4p0_725	0.485293	-1.04307	0.000550004	0.0136338	down	40.1533	27.2367	37.81	48.97	33.68	26.82	29.2	25.69	XP_010740180.1(eukaryotic translation initiation factor 3 subunit M [Larimichthys crocea])
transcript14913_f11p0_1907	0.330557	-1.59703	0.00057094	0.0140753	down	3.28333	1.35667	1.41	4.55	3.89	1.05	1.77	1.25	XP_019110592.2(collagenase 3 [Larimichthys crocea])
transcript22514_f7p0_1072	0.0141052	-6.14763	0.000572438	0.0140872	down	1.1	0.02	2.16	0.87	0.27	0.06	0	0	TMS01658.1(hypothetical protein E3U43_003022 [Larimichthys crocea])
transcript14753_f2p0_1923	0.400759	-1.31919	0.000572675	0.0140872	down	4.53	2.50333	4.69	4.7	4.2	2.01	3.02	2.48	XP_010749867.1(uncharacterized protein LOC104935691 isoform X1 [Larimichthys crocea])
transcript3075_f5p0_3683	0.425193	-1.23381	0.000573827	0.0141001	down	5.77	3.08333	3.51	6.36	7.44	2.9	2.22	4.13	XP_027143808.1(equilibrative nucleoside transporter 2 isoform X1 [Larimichthys crocea])
transcript10677_f3p0_2356	0.0326804	-4.93543	0.000574692	0.014106	down	0.636667	0.03	0.6	0.12	1.19	0	0.03	0.06	XP_010738251.3(myomesin-1 isoform X2 [Larimichthys crocea])
transcript23982_f2p0_888	0.270658	-1.88546	0.000592178	0.014425	down	59.7133	22.7867	71.27	40.89	66.98	12.31	26.08	29.97	XP_033474818.1(growth arrest and DNA-damage-inducible, gamma a [Epinephelus lanceolatus])
transcript21269_f4p0_1223	0.161836	-2.6274	0.000603877	0.0145994	down	30.93	8.02	56.34	13.32	23.13	8.69	11.5	3.87	TNN49821.1(Cellular nucleic acid-binding protein [Liparis tanakae])
transcript23306_f2p0_965	0.334656	-1.57925	0.00062966	0.0151092	down	227.067	96.1067	99.57	370.21	211.42	126.01	62.48	99.83	XP_019130341.2(A-agglutinin anchorage subunit-like isoform X2 [Larimichthys crocea])
transcript9828_f4p0_2443	0.387224	-1.36876	0.000640973	0.0152829	down	2.9	1.57	2.99	2.75	2.96	1.74	1.97	1	KAE8279212.1(HAUS augmin-like complex subunit 3 [Larimichthys crocea])
transcript24021_f6p0_890	0.00183972	-9.0863	0.000642575	0.0153048	down	6.35667	0	7.32	0	11.75	0	0	0	TKS69456.1(Low choriolytic enzyme [Collichthys lucidus])
transcript22007_f2p0_1156	0.123621	-3.01601	0.000643464	0.0153098	down	30.9	6.27	64.61	16	12.09	9.56	3.14	6.11	XP_010746669.1(cytochrome b-c1 complex subunit 1, mitochondrial [Larimichthys crocea])
transcript9574_f2p0_2488	0.225518	-2.14869	0.000656382	0.0155514	down	2.12	0.63	1.37	3.7	1.29	0.47	0.98	0.44	XP_010752206.1(vascular endothelial growth factor C [Larimichthys crocea])
transcript26728_f18p0_436	0.0849059	-3.55799	0.000658202	0.0155781	down	349.163	57.3833	794.7	154.11	98.68	46.8	103.67	21.68	NP_001187070.1(40S ribosomal protein S5 [Ictalurus punctatus])
transcript16649_f2p0_1717	0.00172636	-9.17806	0.00066411	0.015685	down	3.65667	0	0	4.62	6.35	0	0	0	XP_010751147.1(proteasome subunit beta type-7 [Larimichthys crocea])
transcript6970_f9p0_2820	0.00122886	-9.66846	0.000671536	0.015816	down	2.95333	0	0.28	0	8.58	0	0	0	XP_030265152.1(amyloid-beta precursor protein isoform X1 [Sparus aurata])
transcript5118_f2p0_3175	0.388608	-1.36361	0.000675632	0.0158613	down	3.98667	2.02	2.76	5.97	3.23	1.49	2.56	2.01	KAE8277483.1(Methylmalonyl-CoA mutase, mitochondrial [Larimichthys crocea])
transcript15920_f3p0_1797	0.294754	-1.76242	0.000675804	0.0158613	down	5.74	2.20667	3.38	4.01	9.83	3.33	2.05	1.24	XP_027131491.1(deoxyribonuclease-1-like 2 isoform X1 [Larimichthys crocea])
transcript7740_f10p0_2738	0.000100676	-13.278	0.000677124	0.0158757	down	35.78	0	10.55	0	96.79	0	0	0	XP_010731348.1(elongation factor 2 [Larimichthys crocea])
transcript8893_f3p0_2593	0.400296	-1.32086	0.0006811	0.0159192	down	8.02333	4.25	6.06	5.55	12.46	4.23	5.6	2.92	KAE8285526.1(RNA/RNP complex-1-interacting phosphatase [Larimichthys crocea])
transcript18389_f8p0_1549	0.132663	-2.91416	0.000694948	0.0161091	down	15.4667	3.11667	22.63	8.66	15.11	1.56	6.9	0.89	TMS19381.1(Cytokine-inducible SH2-containing protein [Larimichthys crocea])
transcript26166_f2p0_591	0.00125628	-9.63663	0.000694469	0.0161091	down	12.9467	0	35.57	0	3.27	0	0	0	XP_019124447.1(NADH dehydrogenase [ubiquinone] flavoprotein 2, mitochondrial [Larimichthys crocea])
transcript16055_f2p0_1778	0.446728	-1.16253	0.000699397	0.0161623	down	5.07667	3.14	5.18	4.96	5.09	2.84	3.79	2.79	XP_010732960.1(kinetochore protein Nuf2 [Larimichthys crocea])
transcript2875_f6p0_3715	0.400831	-1.31893	0.00070812	0.0163303	down	20.4833	10.33	8.93	31.24	21.28	13.29	8.55	9.15	KAE8293169.1(Cation-transporting ATPase 13A2 [Larimichthys crocea])
transcript28486_f4p0_200	0.0972755	-3.36178	0.000711606	0.0163771	down	860.503	245.65	1697.22	356.25	528.04	181.39	277.74	277.82	TKS68386.1(40S ribosomal protein S3a [Collichthys lucidus])
transcript19074_f2p0_1481	0.227863	-2.13376	0.000714431	0.0164254	down	108.2	38.0867	179.08	67.89	77.63	50.69	35.34	28.23	TKS77683.1(Cytochrome P450 3A40 [Collichthys lucidus])
transcript3569_f4p0_3541	0.419653	-1.25273	0.000718324	0.0164812	down	3.72667	1.99333	2.26	5.65	3.27	1.87	1.78	2.33	XP_019116050.2(calcium-independent phospholipase A2-gamma [Larimichthys crocea])
transcript7368_f4p0_2770	0.341894	-1.54838	0.000720614	0.0165001	down	13.8	6.58667	16.65	14.15	10.6	4.73	7.21	7.82	XP_010728977.2(oncoprotein-induced transcript 3 protein [Larimichthys crocea])
transcript11769_f3p0_2226	0.0392337	-4.67176	0.000727102	0.016598	down	7.91	0.36	0.89	0.19	22.65	0.21	0.47	0.4	XP_027128330.1(carboxylesterase 5A [Larimichthys crocea])
transcript24958_f67p0_633	0.232507	-2.10465	0.000732449	0.0166709	down	36.76	12.76	52.01	34.04	24.23	10.16	9.83	18.29	TKS89831.1(Cytochrome c oxidase subunit NDUFA4 [Collichthys lucidus])
transcript21398_f4p0_1207	0.48771	-1.03591	0.000732518	0.0166709	down	47.28	32.1	48.19	39.64	54.01	31.35	37.64	27.31	XP_010740929.1(3-hydroxyacyl-CoA dehydrogenase type-2 [Larimichthys crocea])
transcript18173_f2p0_1576	0.494981	-1.01455	0.000750001	0.0169829	down	5.52	3.57	3.43	7.41	5.72	4.6	3.31	2.8	XP_034058139.1(COP9 signalosome complex subunit 3 [Gymnodraco acuticeps])
transcript1079_f2p0_4688	0.498506	-1.00432	0.000817003	0.018171	down	10.37	6.62667	6.44	8.27	16.4	7.11	7.04	5.73	XP_019112090.2(protein phosphatase Slingshot homolog 2 isoform X1 [Larimichthys crocea])
transcript13395_f3p0_2070	0.210208	-2.25011	0.000825224	0.0182997	down	16.1433	4.71667	15.74	12.85	19.84	2.45	9.84	1.86	XP_010744158.1(cytokine-inducible SH2-containing protein isoform X1 [Larimichthys crocea])
transcript12368_f14p0_2160	0.264774	-1.91717	0.000838185	0.0185323	down	29.8267	11.5967	36.26	29.65	23.57	20.17	9.45	5.17	XP_019129412.1(membrane cofactor protein-like isoform X1 [Larimichthys crocea])
transcript26559_f7p0_543	0.212528	-2.23428	0.000846332	0.018646	down	36.4267	12.4667	52.71	38.14	18.43	17.72	12.67	7.01	XP_010753193.1(replication protein A 14 kDa subunit [Larimichthys crocea])
transcript5144_f3p0_3212	0.486067	-1.04077	0.000859632	0.0188033	down	12.4067	8.40667	13.6	12.06	11.56	9.16	8.51	7.55	XP_027137154.1(uncharacterized protein LOC104921772 [Larimichthys crocea])
transcript22348_f5p0_1085	0.116714	-3.09895	0.000894251	0.0193537	down	4.15667	0.713333	6.25	1.59	4.63	0.3	0.69	1.15	TMS01658.1(hypothetical protein E3U43_003022 [Larimichthys crocea])
transcript15368_f2p0_1842	0.0346021	-4.853	0.000893378	0.0193537	down	0.513333	0.0233333	0.51	0.24	0.79	0	0	0.07	XP_010755206.1(stathmin-2 [Larimichthys crocea])
transcript28416_f3p0_221	0.0127082	-6.29809	0.000901757	0.0194973	down	188.973	2.77333	2.35	107.2	457.37	0	0	8.32	XP_020469379.1(low choriolytic enzyme-like [Monopterus albus])
transcript24275_f2p0_848	0.445091	-1.16783	0.000909044	0.019636	down	88.92	56.85	99.91	89.11	77.74	59.38	61.51	49.66	XP_010741268.2(LOW QUALITY PROTEIN: agmatinase, mitochondrial [Larimichthys crocea])
transcript26309_f19p0_499	0.413389	-1.27443	0.000910731	0.0196536	down	105.153	65.0067	118.56	109.21	87.69	66.55	70.46	58.01	XP_010746061.2(10 kDa heat shock protein, mitochondrial isoform X2 [Larimichthys crocea])
transcript21747_f2p0_1165	0.418797	-1.25568	0.000915682	0.0197415	down	112.64	66.8333	130.19	86.73	121	67.82	67.68	65	XP_018542868.1(PREDICTED: CCAAT/enhancer-binding protein beta-like [Lates calcarifer])
transcript14082_f2p0_1998	0.458459	-1.12514	0.000922681	0.0198544	down	3.38333	2.05333	2.28	3.79	4.08	2.93	1.88	1.35	XP_010728964.3(decapping and exoribonuclease protein [Larimichthys crocea])
transcript1385_f2p0_4412	0.146706	-2.769	0.000925491	0.0198959	down	0.9	0.163333	0.23	0.73	1.74	0.13	0.28	0.08	KAE8285492.1(Hyaluronan and proteoglycan link protein 1 Cartilage-linking protein 1 [Larimichthys crocea])
transcript461_f2p0_5350	0.00195586	-8.99798	0.000929279	0.0199318	down	0.93	0	0	1.03	1.76	0	0	0	XP_019122009.2(apolipoprotein B-100 [Larimichthys crocea])
transcript6072_f2p0_3001	0.319173	-1.64759	0.00092982	0.0199318	down	1.51	0.603333	0.8	2.11	1.62	0.65	0.38	0.78	XP_027142309.1(probable leucine--tRNA ligase, mitochondrial [Larimichthys crocea])
transcript8341_f5p0_2666	0.340762	-1.55317	0.000937443	0.020019	down	2.69	1.31667	3.32	2.4	2.35	1.44	1.54	0.97	XP_019111161.1(synaptotagmin-4 [Larimichthys crocea])
transcript19827_f3p0_1393	0.257381	-1.95802	0.000953598	0.0202068	down	18.2267	6.97667	27.83	10.06	16.79	7.66	5.65	7.62	TKS80121.1(Eukaryotic initiation factor 4A-II [Collichthys lucidus])
transcript28411_f13p0_221	0.0317444	-4.97735	0.000961442	0.0202813	down	299.193	11.9033	7.17	167.54	722.87	0	25.18	10.53	XP_032376292.1(chymotrypsin A-like [Etheostoma spectabile])
transcript23934_f9p0_779	0.347438	-1.52517	0.000963008	0.0202953	down	21.75	9.77333	11.9	13.79	39.56	11	10.58	7.74	XP_010732853.2(pterin-4-alpha-carbinolamine dehydratase [Larimichthys crocea])
transcript10704_f7p0_2352	0.117396	-3.09054	0.000966928	0.0203569	down	25.7667	3.64	6.08	30.5	40.72	0.5	7.81	2.61	XP_010742897.2(aspartate aminotransferase, cytoplasmic [Larimichthys crocea])
transcript8976_f3p0_2565	0.484043	-1.04679	0.00097788	0.0205318	down	4.68	2.88	2.65	6.58	4.81	2.48	3.16	3	XP_019128748.1(ATP-binding cassette sub-family B member 8, mitochondrial [Larimichthys crocea])
transcript7625_f27p0_2718	0.0594706	-4.07168	0.000987283	0.0206841	down	9.86	0.82	8.25	14.5	6.83	0.64	1.82	0	TKS89543.1(putative all-trans-retinol 13,14-reductase [Collichthys lucidus])
transcript22560_f4p0_1064	0.00154493	-9.33825	0.000990376	0.0207169	down	4.77	0	12.46	1.85	0	0	0	0	XP_027134109.1(annexin A1 [Larimichthys crocea])
transcript11732_f4p0_2228	0.00641003	-7.28545	0.00100435	0.0209702	down	0.74	0	0.03	0.26	1.93	0	0	0	KAE8285378.1(SEC14-like protein 2 Alpha-tocopherol-associated protein [Larimichthys crocea])
transcript23100_f66p0_912	0.256571	-1.96257	0.00101025	0.0210545	down	106.263	39.1367	131.07	58.33	129.39	52.66	19.92	44.83	TKS82434.1(hypothetical protein D9C73_016543 [Collichthys lucidus])
transcript21192_f2p0_1243	0.269373	-1.89232	0.00101335	0.0210604	down	14.7867	5.99	21.44	14.48	8.44	5.81	7.55	4.61	XP_019134174.1(S-adenosylmethionine synthase [Larimichthys crocea])
transcript16023_f4p0_1783	0.452937	-1.14262	0.00101287	0.0210604	down	20.0633	12.0567	15.1	21.43	23.66	8.68	18.29	9.2	XP_027139915.1(suppressor of cytokine signaling 2 [Larimichthys crocea])
transcript1336_f2p0_4472	0.259268	-1.94748	0.00103243	0.0213388	down	3.77667	1.18667	2.03	3.25	6.05	0.55	1.09	1.92	XP_010745050.1(isocitrate dehydrogenase [NADP] cytoplasmic [Larimichthys crocea])
transcript13527_f4p0_2065	0.120986	-3.04709	0.00104203	0.0215174	down	14.1267	2.85	30.84	7.99	3.55	4.46	2.19	1.9	XP_020459709.1(serine/arginine-rich splicing factor 5-like isoform X2 [Monopterus albus])
transcript21078_f2p0_1257	0.00196833	-8.98881	0.00104938	0.0216214	down	3.26333	0	7	0	2.79	0	0	0	KAF1388321.1(hypothetical protein PFLUV_G00088990 [Perca fluviatilis])
transcript16385_f2p0_1670	0.116515	-3.10141	0.00104921	0.0216214	down	23.9667	4.57	52.79	4.25	14.86	5.07	3.78	4.86	XP_010731535.2(glycerophosphocholine phosphodiesterase GPCPD1 isoform X3 [Larimichthys crocea])
transcript18549_f27p0_1379	0.239316	-2.06301	0.00105016	0.0216214	down	60.3567	21.7133	95.93	53.52	31.62	22.48	17.39	25.27	XP_010743082.2(glycine cleavage system H protein, mitochondrial [Larimichthys crocea])
transcript8668_f6p0_2616	0.354676	-1.49543	0.00105854	0.0217585	down	4.52	2.22333	5.2	4.08	4.28	1.52	2.58	2.57	XP_010754295.1(neuropeptide Y receptor type 4 [Larimichthys crocea])
transcript21022_f2p0_1264	0.487934	-1.03524	0.00106772	0.0219073	down	9.21333	6.23667	9.3	9.9	8.44	6.43	6.31	5.97	TMS13798.1(Inactive C-alpha-formylglycine-generating enzyme 2 [Larimichthys crocea])
transcript8819_f2p0_2576	0.461752	-1.11481	0.00107048	0.0219439	down	3.05	1.91333	2.94	2.4	3.81	1.97	1.91	1.86	XP_019131017.1(oxidoreductase NAD-binding domain-containing protein 1 [Larimichthys crocea])
transcript16706_f2p0_1711	0.165191	-2.59779	0.0010892	0.0222264	down	9.01333	1.95	4.26	11.62	11.16	1.8	3.77	0.28	XP_010734574.3(protein FAM234A [Larimichthys crocea])
transcript17348_f2p0_1666	0.195438	-2.35522	0.00109993	0.0224251	down	15.2433	3.67333	8.92	5.15	31.66	2.88	2.5	5.64	XP_010734691.1(ornithine decarboxylase [Larimichthys crocea])
transcript16712_f3p0_1724	0.386601	-1.37108	0.00110311	0.0224492	down	9.09333	4.60333	6.83	11.01	9.44	5.77	2.43	5.61	XP_010732506.3(arsenite methyltransferase [Larimichthys crocea])
transcript19946_f2p0_1370	0.058565	-4.09382	0.00111976	0.022706	down	26.1933	2.06667	29.3	14.63	34.65	0	3.14	3.06	XP_033469180.1(aspartate aminotransferase, cytoplasmic [Epinephelus lanceolatus])
transcript19165_f3p0_1461	0.483272	-1.04909	0.00112088	0.0227081	down	8.04	5.20333	6.78	9.76	7.58	4.01	6.19	5.41	XP_019111953.1(centromere protein M [Larimichthys crocea])
transcript6689_f5p0_2884	0.471774	-1.08383	0.0011425	0.0230013	down	3.76333	2.29667	2.64	5.17	3.48	1.89	2.34	2.66	XP_010755580.1(5'-nucleotidase domain-containing protein 3 [Larimichthys crocea])
transcript20140_f24p0_1336	0.387339	-1.36833	0.0011462	0.0230551	down	68.51	38.2033	84.73	69.52	51.28	38.5	40.95	35.16	TKS75153.1(Regulator of G-protein signaling 2 [Collichthys lucidus])
transcript22001_f8p0_1142	0.0176249	-5.82624	0.00114895	0.0230897	down	20.5033	0.466667	3.85	3.44	54.22	1.39	0	0.01	XP_018554264.1(PREDICTED: retinol-binding protein 4 [Lates calcarifer])
transcript9383_f2p0_2525	0.376025	-1.4111	0.0011608	0.0233072	down	15.0167	6.88	5.68	21.17	18.2	6.51	5.57	8.56	XP_019110983.2(Na(+)/H(+) exchange regulatory cofactor NHE-RF3 isoform X1 [Larimichthys crocea])
transcript26969_f71p0_417	0.455434	-1.13469	0.00116877	0.0234254	down	952.713	652.86	982.78	1007.2	868.16	660.16	679.51	618.91	TDH05297.1(hypothetical protein EPR50_G00141470 [Perca flavescens])
transcript23166_f4p0_1003	0.05994	-4.06034	0.00117129	0.0234551	down	178.977	12.2833	16.92	8.37	511.64	7.68	17.13	12.04	KAE8287142.1(Alpha-1-antitrypsin-like protein Precursor [Larimichthys crocea])
transcript15964_f2p0_1791	0.00182428	-9.09846	0.00117299	0.0234682	down	2.22667	0	5.38	1.3	0	0	0	0	XP_010755354.1(guanine nucleotide-binding protein G(i) subunit alpha-1 [Larimichthys crocea])
transcript8343_f3p0_2599	0.166377	-2.58747	0.00117468	0.0234811	down	16.9333	4.25	29.9	5.18	15.72	2.26	5.72	4.77	XP_010736406.3(PDZ and LIM domain protein 5 isoform X1 [Larimichthys crocea])
transcript14044_f3p0_1990	0.460662	-1.11822	0.00118777	0.0237034	down	2.7	1.70333	2.63	2.97	2.5	1.76	1.72	1.63	TMS01484.1(DNA repair protein RAD51-like protein B [Larimichthys crocea])
transcript9648_f3p0_2480	0.308091	-1.69857	0.00121461	0.0241055	down	8.11667	3.22	6.26	11.6	6.49	1.74	3.01	4.91	XP_010727661.1(docking protein 1 [Larimichthys crocea])
transcript12876_f2p0_2115	0.447097	-1.16134	0.00123139	0.0243552	down	9.48	5.49333	6.2	6.72	15.52	5.74	6.28	4.46	KAE8292087.1(putative gluconokinase [Larimichthys crocea])
transcript28007_f6p0_322	0.132405	-2.91697	0.00123337	0.0243728	down	598.817	159.203	1209.2	179.48	407.77	138.73	168.09	170.79	TKS72402.1(Fructose-bisphosphate aldolase B [Collichthys lucidus])
transcript21562_f3p0_1160	0.26055	-1.94037	0.00124848	0.024574	down	2	0.716667	1.98	1.59	2.43	0.71	0.46	0.98	TMS08753.1(Ubiquitin-conjugating enzyme E2 L3 [Larimichthys crocea])
transcript27327_f2p0_430	0.0386901	-4.69189	0.00125035	0.0245789	down	8.88333	0.536667	10.3	11.32	5.03	0	1.61	0	XP_019965174.1(PREDICTED: properdin-like, partial [Paralichthys olivaceus])
transcript9552_f3p0_2463	0.350285	-1.5134	0.00126531	0.0248259	down	10.94	5.38667	13.76	10.13	8.93	4.85	4.44	6.87	XP_023276996.1(tricarboxylate transport protein, mitochondrial [Seriola lalandi dorsalis])
transcript13695_f3p0_2036	0.00230323	-8.76212	0.00127082	0.0248509	down	1.85	0	1.93	3.62	0	0	0	0	XP_010737375.2(cyclic AMP-dependent transcription factor ATF-4 isoform X2 [Larimichthys crocea])
transcript17270_f2p0_1683	0.478161	-1.06443	0.00129746	0.0252842	down	7.91	5.14	7.2	6.19	10.34	4.83	6.39	4.2	XP_019113589.2(heat shock protein 75 kDa, mitochondrial [Larimichthys crocea])
transcript9279_f9p0_2526	0.00545805	-7.5174	0.00130429	0.0253514	down	2.35	0.0133333	1.46	0	5.59	0.04	0	0	XP_027135160.1(6-phosphofructo-2-kinase/fructose-2,6-bisphosphatase 4 isoform X5 [Larimichthys crocea])
transcript19178_f71p0_1344	0.0697583	-3.84149	0.00132775	0.0256304	down	1.21667	0.106667	0.43	0.71	2.51	0.2	0.12	0	XP_018536426.1(PREDICTED: pleiotrophin [Lates calcarifer])
transcript8777_f8p0_2599	0.463655	-1.10888	0.00133482	0.0257448	down	5.27	3.05333	2.32	7.07	6.42	3.47	2.82	2.87	XP_018521079.1(PREDICTED: serine/threonine-protein phosphatase 5 [Lates calcarifer])
transcript25422_f30p0_606	0.26074	-1.93932	0.00133811	0.0257861	down	443.333	177.503	654.25	244.66	431.09	136.85	206.41	189.25	XP_030254891.1(60S ribosomal protein L7 [Sparus aurata])
transcript21197_f2p0_1224	0.442664	-1.17572	0.00134941	0.0259373	down	10.65	6.63667	11.51	11.27	9.17	6.12	7.52	6.27	XP_010742454.2(eukaryotic translation initiation factor 4E-1A [Larimichthys crocea])
transcript26951_f13p0_469	0.327212	-1.6117	0.00134885	0.0259373	down	339.91	174.427	452.82	325.47	241.44	183.84	180.79	158.65	XP_029928950.1(glyceraldehyde-3-phosphate dehydrogenase [Myripristis murdjan])
transcript315_f2p0_5680	0.197664	-2.33888	0.00136154	0.026037	down	1.68	0.406667	0.77	0.56	3.71	0.44	0.45	0.33	XP_010738251.3(myomesin-1 isoform X2 [Larimichthys crocea])
transcript8786_f3p0_2623	0.409822	-1.28693	0.00137243	0.026223	down	3.32333	1.87	3.04	4.17	2.76	1.95	2.49	1.17	XP_010742130.3(calreticulin [Larimichthys crocea])
transcript24223_f2p0_864	0.00989475	-6.65912	0.0013776	0.026266	down	8.34	0.106667	0.68	0.17	24.17	0	0.32	0	KAE8282583.1(hypothetical protein D5F01_LYC19994 [Larimichthys crocea])
transcript16638_f11p0_1708	0.00194209	-9.00818	0.00138099	0.026266	down	3.19667	0	0	8.17	1.42	0	0	0	KAE8284393.1(Alanyl-tRNA editing protein Aarsd1 Alanyl-tRNA synthetase domain-containing protein 1 [Larimichthys crocea])
transcript7219_f3p0_2840	0.204378	-2.29069	0.00138721	0.0263095	down	1.99333	0.613333	3.16	1.22	1.6	0.94	0.41	0.49	XP_010740140.1(PHD finger protein 24 isoform X2 [Larimichthys crocea])
transcript12342_f3p0_2165	0.455047	-1.13591	0.00138689	0.0263095	down	2.12333	1.32667	2.09	2.22	2.06	1.51	1.27	1.2	XP_010745439.1(cyclin-dependent kinase 2 [Larimichthys crocea])
transcript9351_f2p0_2543	0.372569	-1.42442	0.00138865	0.0263095	down	3.9	1.96	3.87	4.74	3.09	1.52	1.81	2.55	XP_010755422.3(beta-galactosidase-1-like protein 2 [Larimichthys crocea])
transcript16025_f3p0_1744	0.168722	-2.56728	0.00138819	0.0263095	down	0.77	0.173333	0.51	0.62	1.18	0.12	0.33	0.07	XP_030263677.1(heme-binding protein 1 [Sparus aurata])
transcript25849_f91p0_577	0.424583	-1.23588	0.00139176	0.0263463	down	100.177	62.8567	110.84	91.09	98.6	84.37	56.96	47.24	TKS82193.1(Cytochrome c oxidase subunit 6B1 [Collichthys lucidus])
transcript13277_f2p0_2075	0.303424	-1.7206	0.00139537	0.0263925	down	12.9433	5.18333	10.02	9.3	19.51	8.06	2.22	5.27	KAE8291653.1(Beta-ureidopropionase [Larimichthys crocea])
transcript21240_f3p0_1226	0.188675	-2.40603	0.00141711	0.0267105	down	1.90667	0.496667	1.7	1.84	2.18	0.9	0.14	0.45	KAA8594591.1(hypothetical protein FQN60_011726 [Etheostoma spectabile])
transcript24606_f3p0_804	0.103912	-3.26656	0.00142773	0.0268691	down	15.7767	2.8	36.36	7.01	3.96	2.08	3.29	3.03	TKS92416.1(Protachykinin Gamma-preprotachykinin [Collichthys lucidus])
transcript2079_f9p0_4037	0.493933	-1.01761	0.00143785	0.0269021	down	10.0933	6.22333	4.95	13.78	11.55	5.65	6.01	7.01	XP_027145509.1(valine--tRNA ligase [Larimichthys crocea])
transcript13253_f2p0_2070	0.474089	-1.07677	0.00145167	0.0271155	down	6.21667	3.94667	5.3	5.65	7.7	2.93	5.33	3.58	XP_015820682.1(PREDICTED: kelch domain-containing protein 4 [Nothobranchius furzeri])
transcript23605_f5p0_933	0.0117031	-6.41696	0.0014706	0.0273556	down	1.13667	0	0.08	1.34	1.99	0	0	0	KAE8296932.1(High choriolytic enzyme 2 [Larimichthys crocea])
transcript22224_f4p0_1088	0.460489	-1.11876	0.00147379	0.0273923	down	30.5367	19.36	30.51	35.76	25.34	16.59	19.4	22.09	TMS03185.1(Multivesicular body subunit 12B [Larimichthys crocea])
transcript15730_f6p0_1814	0.350836	-1.51113	0.00150233	0.0277622	down	25.65	11.31	16.92	18.15	41.88	8.13	9.44	16.36	XP_003963657.1(ras-related protein ORAB-1 [Takifugu rubripes])
transcript6028_f2p0_3031	0.00217946	-8.84182	0.0015259	0.0280595	down	1.07	0	2.38	0.83	0	0	0	0	KAE8300451.1(hypothetical protein D5F01_LYC00592 [Larimichthys crocea])
transcript7912_f50p0_2599	0.089694	-3.47884	0.00152248	0.0280595	down	346.59	37.0167	143.92	545.44	350.41	1.51	43.9	65.64	TMS19316.1(Phosphoenolpyruvate carboxykinase, cytosolic [GTP] [Larimichthys crocea])
transcript27227_f4p0_448	0.0140669	-6.15155	0.00152393	0.0280595	down	2.17333	0	3.9	1.19	1.43	0	0	0	XP_019751440.1(PREDICTED: actin, alpha skeletal muscle A-like [Hippocampus comes])
transcript12831_f7p0_2117	0.266034	-1.91032	0.00152121	0.0280595	down	5.67333	2.17333	7.33	2.43	7.26	2.14	2.71	1.67	XP_026165425.1(transmembrane protein 179 [Mastacembelus armatus])
transcript24972_f4233p0_553	0.0129151	-6.2748	0.00152001	0.0280595	down	4.27	0.07	0.92	0.32	11.57	0	0.21	0	XP_026173129.1(apolipoprotein C-I-like [Mastacembelus armatus])
transcript23670_f2p0_926	0.352706	-1.50346	0.00153518	0.0281842	down	15.86	7.65	15.46	16.72	15.4	9.22	4.03	9.7	XP_026197870.1(ATP-dependent RNA helicase DDX1 [Anabas testudineus])
transcript11176_f8p0_2292	0.0860269	-3.53907	0.00153692	0.0281932	down	383.117	38.1233	139.33	672.78	337.24	2.44	23.82	88.11	XP_027132392.1(meprin A subunit beta isoform X4 [Larimichthys crocea])
transcript13862_f15p0_2003	0.00247846	-8.65634	0.00156214	0.0285627	down	2.11667	0	0	3.25	3.1	0	0	0	XP_010742625.2(cdc42 effector protein 5 [Larimichthys crocea])
transcript22683_f2p0_1065	0.179174	-2.48057	0.00157094	0.0286493	down	594.947	170.287	1160.98	251.54	372.32	167.5	159.23	184.13	AAP40671.1(cytochrome b, partial [Aplodinotus grunniens])
transcript2277_f3p0_3985	0.469079	-1.0921	0.00157324	0.0286493	down	7.68	4.70667	6.29	9.26	7.49	3.47	4.54	6.11	KAE8278431.1(hypothetical protein D5F01_LYC23334 [Larimichthys crocea])
transcript23886_f9p0_878	0.450195	-1.15138	0.00157757	0.0286818	down	25.2233	16.1933	27.94	25.14	22.59	18.97	14.14	15.47	XP_027143477.1(uncharacterized protein LOC104919670 [Larimichthys crocea])
transcript16398_f5p0_1762	0.489117	-1.03175	0.00160625	0.0290856	down	19.14	13	20.38	20.44	16.6	14.04	11.73	13.23	TKS73500.1(Very-long-chain (3R)-3-hydroxyacyl-CoA dehydratase [Collichthys lucidus])
transcript26183_f2p0_589	0.00168573	-9.21241	0.00162155	0.0293103	down	9.64667	0	27.03	0	1.91	0	0	0	TKS77987.1(Beta-ureidopropionase [Collichthys lucidus])
transcript22911_f9p0_1012	0.48407	-1.04671	0.00162256	0.0293103	down	16.63	11.2067	16.78	17.59	15.52	13.08	9.19	11.35	XP_019739798.1(PREDICTED: DNA-directed RNA polymerase II subunit RPB7 [Hippocampus comes])
transcript19272_f3p0_1452	0.452429	-1.14424	0.00166168	0.0299209	down	10.1267	5.89667	5.2	10.13	15.05	6.75	7.21	3.73	XP_019123144.1(protein YIPF4 [Larimichthys crocea])
transcript25563_f2p0_679	0.0708663	-3.81876	0.00166453	0.0299242	down	28.9967	2.5	4.7	2.68	79.61	1.34	4.84	1.32	XP_027146025.1(complement factor H [Larimichthys crocea])
transcript25727_f20p0_532	0.428995	-1.22097	0.00170067	0.0304767	down	83.6533	53.4033	97.01	79.19	74.76	54.49	55.64	50.08	XP_004069089.1(small nuclear ribonucleoprotein E [Oryzias latipes])
transcript25985_f3p0_623	0.474999	-1.074	0.001798	0.0318657	down	33.5033	23.0467	35.95	32.04	32.52	24.69	24.09	20.36	TKS70699.1(Protein MANBAL [Collichthys lucidus])
transcript26048_f12p0_596	0.00734898	-7.08824	0.00180409	0.0319484	down	3.38333	0	0.92	0.1	9.13	0	0	0	AFC89899.1(complement component C3 [Miichthys miiuy])
transcript19349_f15p0_1421	0.258586	-1.95128	0.00181017	0.0320309	down	231.85	72.6233	72.15	451.39	172.01	54.28	66.57	97.02	ANI26483.1(apolipoprotein A IV [Sciaenops ocellatus])
transcript7694_f2p0_2746	0.00233446	-8.7427	0.00181361	0.0320358	down	1.61333	0	0	0.89	3.95	0	0	0	TMS12005.1(hypothetical protein E3U43_016963 [Larimichthys crocea])
transcript25553_f36p0_527	0.0633484	-3.98055	0.00182091	0.0320948	down	30.57	2.27333	5.5	20.69	65.52	0	3.57	3.25	KAE8293294.1(Chymotrypsin-like elastase family member 2A [Larimichthys crocea])
transcript3462_f2p0_3581	0.402888	-1.31155	0.00182043	0.0320948	down	1.82	0.963333	1.42	2.65	1.39	0.86	0.9	1.13	TMS11800.1(Receptor-type tyrosine-protein phosphatase-like N [Larimichthys crocea])
transcript28126_f3p0_293	0.00235035	-8.73291	0.00187196	0.0327128	down	32.5467	0	72.75	0	24.89	0	0	0	KAF1388003.1(hypothetical protein PFLUV_G00085760 [Perca fluviatilis])
transcript20802_f3p0_1276	0.194263	-2.36392	0.00188889	0.0328809	down	7.93	2.14667	6.1	9.59	8.1	2.6	3.53	0.31	TMS20743.1(Growth arrest and DNA damage-inducible protein GADD45 alpha [Larimichthys crocea])
transcript24123_f8p0_877	0.0933219	-3.42164	0.00188856	0.0328809	down	92.3933	14.0067	174.31	98.87	4	16.81	12.1	13.11	XP_010744444.1(ADP/ATP translocase 2 [Larimichthys crocea])
transcript10671_f4p0_2352	0.297315	-1.74994	0.00189661	0.0329644	down	4.71667	2.07667	6.73	4.06	3.36	1.96	2.76	1.51	TMS07201.1(Secretogranin-2 [Larimichthys crocea])
transcript25319_f2p0_711	0.00258598	-8.59507	0.00193502	0.0335543	down	5.24667	0	11.06	0	4.68	0	0	0	TKS67050.1(Tumor necrosis factor ligand superfamily member 13B B lymphocyte stimulator [Collichthys lucidus])
transcript14455_f3p0_1948	0.331209	-1.59419	0.00194328	0.0335939	down	4.03333	1.94	5.38	3.29	3.43	2.24	1.7	1.88	XP_010733083.1(UPF0711 protein C18orf21 homolog isoform X1 [Larimichthys crocea])
transcript12939_f2p0_2106	0.3992	-1.32482	0.00195287	0.0337339	down	8.03	4.31667	8.18	7.48	8.43	4.03	2.98	5.94	XP_010744592.1(mitochondrial brown fat uncoupling protein 1 [Larimichthys crocea])
transcript16457_f2p0_1739	0.477411	-1.0667	0.00199035	0.0341195	down	19.8467	13.3933	22.55	19.6	17.39	13.84	14.51	11.83	XP_027140032.1(3'(2'),5'-bisphosphate nucleotidase 1-like isoform X2 [Larimichthys crocea])
transcript28021_f5p0_313	0.152653	-2.71167	0.00201362	0.0343874	down	233.43	71.35	439.93	128.98	131.38	35.61	114.45	63.99	AAP40671.1(cytochrome b, partial [Aplodinotus grunniens])
transcript6459_f9p0_2933	0.357963	-1.48212	0.00203152	0.0345901	down	7.68333	3.88333	8.45	7.16	7.44	3.22	6.27	2.16	XP_010744489.1(potassium channel subfamily K member 3 [Larimichthys crocea])
transcript27202_f14p0_459	0.229651	-2.12248	0.00204329	0.0347097	down	409.093	150.53	628.82	171.98	426.48	130.07	136.3	185.22	TKS72402.1(Fructose-bisphosphate aldolase B [Collichthys lucidus])
transcript25130_f2p0_741	0.258081	-1.95411	0.00205267	0.0348031	down	6.03333	2.31	7.59	6.35	4.16	1.9	3.32	1.71	KAE8291692.1(tRNA (uracil-5-)-methyltransferase-like protein A [Larimichthys crocea])
transcript5960_f2p0_3049	0.420492	-1.24985	0.00205361	0.0348031	down	14.6333	8.6	15.65	18.64	9.61	8.75	10.11	6.94	TKS82552.1(Nuclear receptor subfamily 1 group D member 2 [Collichthys lucidus])
transcript24944_f2p0_756	0.358582	-1.47963	0.00205652	0.0348031	down	39.8067	21.43	53.58	34.13	31.71	25.84	20.85	17.6	XP_029987270.1(NADH dehydrogenase [ubiquinone] iron-sulfur protein 7, mitochondrial [Sphaeramia orbicularis])
transcript14009_f3p0_1993	0.416732	-1.26281	0.00207389	0.0349978	down	8.62	5.07	10.24	8.34	7.28	5.64	4.2	5.37	TMS08084.1(ATP-dependent RNA helicase DDX55 [Larimichthys crocea])
transcript9874_f3p0_2457	0.412238	-1.27845	0.00208283	0.0350637	down	5.32667	2.99667	4.59	4.19	7.2	3.67	3.76	1.56	KAA8581680.1(hypothetical protein FQN60_003261 [Etheostoma spectabile])
transcript21188_f4p0_1228	0.391735	-1.35205	0.00208131	0.0350637	down	4.30333	2.19	2.36	5.51	5.04	2.18	3.11	1.28	XP_013856391.1(PREDICTED: coiled-coil domain-containing protein 106-like [Austrofundulus limnaeus])
transcript24921_f4p0_762	0.467023	-1.09843	0.0020907	0.035127	down	21.1967	13.9267	22.19	19.74	21.66	12.79	13.66	15.33	XP_010737485.1(multifunctional methyltransferase subunit TRM112-like protein [Larimichthys crocea])
transcript3403_f4p0_3579	0.166501	-2.58639	0.00208889	0.035127	down	4.76667	0.983333	3.62	6.84	3.84	0.38	0.35	2.22	XP_019126150.1(transcription factor GATA-4 [Larimichthys crocea])
transcript22417_f2p0_1079	0.00288149	-8.43897	0.00209925	0.0352348	down	3.04	0	3.68	5.44	0	0	0	0	XP_003439069.1(glucose-induced degradation protein 8 homolog [Oreochromis niloticus])
transcript2286_f2p0_3978	0.438913	-1.18799	0.00211015	0.0353651	down	3.89333	2.37	4.39	3.41	3.88	1.9	2.75	2.46	XP_010734609.1(S-adenosylmethionine synthase [Larimichthys crocea])
transcript19278_f5p0_1482	0.000244336	-11.9988	0.00213194	0.0356506	down	19.9067	0	54.93	0	4.79	0	0	0	XP_019112879.1(epithelial cell adhesion molecule [Larimichthys crocea])
transcript8724_f3p0_2589	0.263837	-1.92228	0.00219501	0.0364347	down	3.13	1.24333	4.84	2.23	2.32	1.38	1.5	0.85	XP_010743900.1(neuroendocrine convertase 2 [Larimichthys crocea])
transcript16834_f3p0_1701	0.294042	-1.76591	0.00222231	0.0368335	down	4.61	1.67667	1.45	4.34	8.04	1.96	1.98	1.09	XP_029950992.1(glutaryl-CoA dehydrogenase, mitochondrial-like [Salarias fasciatus])
transcript9378_f5p0_2354	0.28235	-1.82444	0.00223732	0.0368921	down	8.05667	2.71333	1.84	10.83	11.5	3.1	1.92	3.12	TKS69532.1(Gamma-butyrobetaine dioxygenase [Collichthys lucidus])
transcript16377_f2p0_1761	0.193385	-2.37045	0.00223325	0.0368921	down	1.38	0.353333	0.94	1.71	1.49	0.09	0.62	0.35	TMS20533.1(Angiopoietin-related protein 4 [Larimichthys crocea])
transcript18443_f2p0_1553	0.265758	-1.91182	0.00223434	0.0368921	down	5.29	2.00333	6.97	3.92	4.98	2.39	1.03	2.59	XP_029951208.1(tropomyosin alpha-1 chain isoform X15 [Salarias fasciatus])
transcript24738_f3p0_789	0.379238	-1.39882	0.00224941	0.0370068	down	12.7667	7.05333	15.11	12.29	10.9	8.85	5.98	6.33	XP_010749572.1(gem-associated protein 6 [Larimichthys crocea])
transcript21464_f2p0_1202	0.156177	-2.67875	0.00225075	0.0370068	down	5.83	1.32	9.33	3.99	4.17	0.4	1.32	2.24	XP_032374751.1(apolipoprotein C-II-like [Etheostoma spectabile])
transcript20474_f8p0_1315	0.0386317	-4.69407	0.00226834	0.037267	down	27.21	1.71667	46.42	9.11	26.1	4.93	0.01	0.21	XP_027132559.1(tubulin beta-1 chain [Larimichthys crocea])
transcript21546_f107p0_1147	0.315663	-1.66354	0.00228345	0.0374609	down	453.657	208.79	550.06	445.1	365.81	160.26	343.72	122.39	TKS82210.1(C-type lectin domain family 4 member E [Collichthys lucidus])
transcript9163_f4p0_2542	0.451857	-1.14606	0.00230011	0.0376242	down	3.94	2.50667	4.36	4.01	3.45	2.93	2.66	1.93	XP_010755606.1(UDP-xylose and UDP-N-acetylglucosamine transporter [Larimichthys crocea])
transcript22863_f2p0_1026	0.11966	-3.06298	0.00230495	0.0376487	down	10.5733	1.88667	17.85	10.2	3.67	1.93	0.4	3.33	XP_010729760.1(6-phosphogluconate dehydrogenase, decarboxylating [Larimichthys crocea])
transcript20720_f3p0_1272	0.0722371	-3.79112	0.00230862	0.0376741	down	2.74333	0.3	4.82	1.5	1.91	0	0.55	0.35	XP_010738026.1(signal transducer and activator of transcription 3 isoform X2 [Larimichthys crocea])
transcript50_f4p0_7418	0.394343	-1.34248	0.00230985	0.0376741	down	0.846667	0.456667	0.84	0.61	1.09	0.48	0.59	0.3	XP_027136518.1(CAP-Gly domain-containing linker protein 3 isoform X2 [Larimichthys crocea])
transcript17193_f3p0_1669	0.491784	-1.0239	0.00231702	0.0377635	down	14.3767	9.47333	12.97	17.39	12.77	9.28	7.58	11.56	XP_030291817.1(enolase-phosphatase E1 [Sparus aurata])
transcript8091_f2p0_2691	0.313707	-1.67251	0.00233761	0.0379344	down	2.66667	1.19333	3.49	1.59	2.92	1.33	1	1.25	TMS21711.1(Inositol-3-phosphate synthase 1-A [Larimichthys crocea])
transcript21418_f2p0_1216	0.497702	-1.00664	0.00236288	0.0382436	down	8.38667	5.72667	7.84	8.31	9.01	4.72	7.44	5.02	KAE8283058.1(putative L-aspartate dehydrogenase [Larimichthys crocea])
transcript25805_f3p0_644	0.394781	-1.34088	0.00236346	0.0382436	down	14.57	8.32667	15.55	16.59	11.57	10.49	7.08	7.41	XP_010741017.2(complex III assembly factor LYRM7 [Larimichthys crocea])
transcript8159_f7p0_2661	0.0129674	-6.26897	0.00236848	0.0382807	down	0.276667	0	0.06	0.68	0.09	0	0	0	KAE8289787.1(Cytochrome P450 1B1 [Larimichthys crocea])
transcript13415_f2p0_2038	0.205315	-2.28409	0.00238864	0.0384574	down	7.14333	1.78333	2.95	2.4	16.08	1.22	2.32	1.81	KAE8281495.1(Peroxisome proliferator-activated receptor alpha [Larimichthys crocea])
transcript25173_f8p0_742	0.000269496	-11.8574	0.0024053	0.0386298	down	67.76	0	0	166.08	37.2	0	0	0	XP_018558292.1(PREDICTED: 60S ribosomal protein L8 [Lates calcarifer])
transcript13661_f2p0_2079	0.217178	-2.20305	0.00240533	0.0386298	down	43.0267	14.34	78.35	26.91	23.82	15.51	9.73	17.78	XP_026196084.1(asparagine--tRNA ligase, cytoplasmic-like isoform X2 [Anabas testudineus])
transcript17355_f17p0_1590	0.354929	-1.4944	0.00244304	0.0389433	down	2.00333	0.903333	0.84	2.54	2.63	1.14	0.79	0.78	TKS73474.1(DnaJ -like protein subfamily A member 4 [Collichthys lucidus])
transcript2290_f6p0_3978	0.023234	-5.42762	0.00246662	0.0392358	down	2.12	0.0633333	0	0.71	5.65	0.1	0.09	0	TMS12005.1(hypothetical protein E3U43_016963 [Larimichthys crocea])
transcript6206_f3p0_2977	0.290763	-1.78208	0.00247958	0.0393462	down	1.04333	0.406667	0.86	0.58	1.69	0.37	0.55	0.3	XP_019125739.1(proline-rich protein 18 [Larimichthys crocea])
transcript26741_f27p0_450	0.00707175	-7.14372	0.00249285	0.0394856	down	295.37	2.85	121.03	79.25	685.83	0	8.55	0	XP_026173129.1(apolipoprotein C-I-like [Mastacembelus armatus])
transcript2904_f2p0_3722	0.231264	-2.11239	0.00249777	0.0395079	down	0.4	0.116667	0.22	0.43	0.55	0.05	0.19	0.11	XP_010733341.2(ETS domain-containing transcription factor ERF [Larimichthys crocea])
transcript16971_f2p0_1695	0.492654	-1.02135	0.00253399	0.0399965	down	2.44	1.6	2.07	2.6	2.65	1.49	1.51	1.8	XP_010732048.1(regulator of G-protein signaling 13 [Larimichthys crocea])
transcript12272_f21p0_2162	0.234212	-2.09412	0.00256601	0.0403887	down	13.1433	3.71333	3.61	6.1	29.72	4.42	3.83	2.89	XP_010728901.1(follistatin-related protein 3 [Larimichthys crocea])
transcript20102_f2p0_1385	0.379506	-1.39781	0.00256427	0.0403887	down	4.83333	2.57667	5.43	5.21	3.86	2.85	2.04	2.84	XP_027134747.1(tRNA-splicing endonuclease subunit Sen2 [Larimichthys crocea])
transcript24042_f6p0_872	0.000284401	-11.7798	0.00256874	0.0404034	down	50.8767	0	9.33	0.01	143.29	0	0	0	KAE8289046.1(hypothetical protein D5F01_LYC12925 [Larimichthys crocea])
transcript27481_f2p0_409	0.38306	-1.38436	0.00259341	0.0407247	down	114.27	69.3233	139.08	114.49	89.24	72.44	78.85	56.68	XP_029284172.1(protein dpy-30 homolog [Cottoperca gobio])
transcript5320_f5p0_3156	0.369171	-1.43764	0.00261728	0.0409379	down	2.23333	1.13333	2.55	1.74	2.41	0.93	1.03	1.44	XP_019134259.1(heterogeneous nuclear ribonucleoprotein D0 [Larimichthys crocea])
transcript1148_f2p0_4629	0.381513	-1.3902	0.00263991	0.0411774	down	33.9167	17.7	38.24	32.43	31.08	10.95	20.15	22	XP_027127947.1(choline kinase alpha isoform X1 [Larimichthys crocea])
transcript18333_f2p0_1552	0.00318312	-8.29534	0.00271012	0.0420395	down	2.23	0	0	3.23	3.46	0	0	0	TKS87383.1(HERV-H LTR-associating protein 2 [Collichthys lucidus])
transcript20966_f2p0_1254	0.206127	-2.27839	0.00273761	0.0423201	down	7.34	2.40667	13.46	4.4	4.16	2.7	2.67	1.85	TKS91686.1(Parvalbumin-7 Parvalbumin alpha [Collichthys lucidus])
transcript20464_f2p0_1316	0.166959	-2.58243	0.00278444	0.0428781	down	10.4167	2.34	9	1.73	20.52	1.77	3.67	1.58	KAE8288813.1(Interleukin-6 receptor subunit alpha [Larimichthys crocea])
transcript21432_f2p0_1199	0.309721	-1.69096	0.00279692	0.0428781	down	35.96	16.97	55.49	23.12	29.27	19.01	19.35	12.55	TNN76734.1(hypothetical protein EYF80_012983 [Liparis tanakae])
transcript21462_f6p0_1201	0.461741	-1.11484	0.00279284	0.0428781	down	12.08	7.00667	5.96	17.54	12.74	6.43	6.28	8.31	XP_020485531.1(protein FAM136A [Labrus bergylta])
transcript24189_f2p0_865	0.18632	-2.42415	0.00281871	0.0429865	down	466.523	140.483	847.62	428.33	123.62	144.14	172.12	105.19	TNN89195.1(Apolipoprotein A-IV [Liparis tanakae])
transcript7010_f2p0_2855	0.0345586	-4.85481	0.00282211	0.0429996	down	0.52	0.0233333	0.14	0.2	1.22	0.07	0	0	XP_010735465.1(sex hormone-binding globulin [Larimichthys crocea])
transcript13090_f3p0_2114	0.414891	-1.2692	0.00285866	0.0434434	down	3.00667	1.57667	1.31	4	3.71	2.01	1.61	1.11	TMS08435.1(BRCA1-associated protein [Larimichthys crocea])
transcript14842_f4p0_1856	0.420576	-1.24956	0.00290806	0.0440475	down	5.26	2.85	3.48	3.61	8.69	2.45	3.34	2.76	XP_033497518.1(LOW QUALITY PROTEIN: chromobox protein homolog 3 [Epinephelus lanceolatus])
transcript13272_f6p0_2065	0.000317213	-11.6223	0.00293188	0.0443408	down	15.2833	0.00333333	5.78	0	40.07	0	0	0.01	XP_010731348.1(elongation factor 2 [Larimichthys crocea])
transcript17909_f28p0_1590	0.48609	-1.0407	0.00295111	0.0444899	down	19.0033	12.0133	12.17	13.92	30.92	12.94	14.01	9.09	TKS73724.1(Cyclin-dependent kinase inhibitor 1C [Collichthys lucidus])
transcript21801_f17p0_1047	0.188445	-2.40778	0.00295948	0.0445864	down	1193.56	362.6	2384.62	533.71	662.34	329.83	380.75	377.22	AAP41555.1(NADH dehydrogenase subunit 2 [Aplodinotus grunniens])
transcript24503_f4p0_815	0.496811	-1.00923	0.00298792	0.0448945	down	11.36	7.39333	7.38	12.54	14.16	5.29	9.67	7.22	TMS18358.1(Acyl-coenzyme A thioesterase 13 [Larimichthys crocea])
transcript18495_f2p0_1537	0.380335	-1.39466	0.00299492	0.0449098	down	25.9867	14.4467	32.3	27.54	18.12	19.24	14.72	9.38	KAE8294273.1(Perilipin-3 47 kDa mannose 6-phosphate receptor-binding protein [Larimichthys crocea])
transcript21875_f2p0_1152	0.00633324	-7.30284	0.00299296	0.0449098	down	1.64667	0	0.04	0.28	4.62	0	0	0	XP_030261804.1(plasminogen [Sparus aurata])
transcript24364_f2p0_841	0.110823	-3.17368	0.00302805	0.0452398	down	114.76	21.4	248.36	17.54	78.38	35.95	6.47	21.78	PWA33243.1(hypothetical protein CCH79_00013689 [Gambusia affinis])
transcript9765_f3p0_2438	0.287181	-1.79997	0.00303766	0.0452636	down	1.29667	0.543333	1.7	1.1	1.09	0.56	0.72	0.35	XP_010742204.1(synaptic vesicular amine transporter isoform X3 [Larimichthys crocea])
transcript12769_f2p0_2128	0.428581	-1.22236	0.00305137	0.0453635	down	16.0267	9.81333	20.26	12.4	15.42	9.86	10.39	9.19	XP_010743453.3(GPI mannosyltransferase 3 [Larimichthys crocea])
transcript27756_f2p0_365	0.240775	-2.05424	0.00305684	0.0454147	down	178.047	75.64	297.46	125.04	111.64	77.68	66.39	82.85	AER42697.1(eukaryotic translation elongation factor 2, partial [Epinephelus coioides])
transcript11653_f2p0_2247	0.0197593	-5.66132	0.00306629	0.0454951	down	0.176667	0	0.29	0.08	0.16	0	0	0	XP_010754839.2(caspase recruitment domain-containing protein 9 isoform X2 [Larimichthys crocea])
transcript18442_f2p0_1538	0.212434	-2.23491	0.00309305	0.0458317	down	5.65667	1.66	6.76	7.78	2.43	0.95	1.31	2.72	ANI26483.1(apolipoprotein A IV [Sciaenops ocellatus])
transcript21930_f5p0_1152	0.000335623	-11.5409	0.00313732	0.0463352	down	21.7467	0	43.8	0.02	21.42	0	0	0	TKS68739.1(Malate dehydrogenase, cytoplasmic [Collichthys lucidus])
transcript24888_f3p0_760	0.320562	-1.64133	0.00315086	0.0465047	down	15.5633	7.59667	21.29	12.43	12.97	9.57	8.34	4.88	XP_010750451.1(succinate dehydrogenase assembly factor 3, mitochondrial [Larimichthys crocea])
transcript25273_f2p0_715	0.289677	-1.78748	0.00315348	0.0465127	down	9.21333	3.84667	11.57	7.67	8.4	3.43	2.78	5.33	QED90010.1(proto-oncogene protein c-fos [Acanthopagrus schlegelii])
transcript17077_f8p0_1580	0.448468	-1.15692	0.00319586	0.0469138	down	13.9733	8.83	16.13	14.94	10.85	8.39	8.98	9.12	XP_010740512.1(RNA polymerase II subunit A C-terminal domain phosphatase SSU72 [Larimichthys crocea])
transcript22637_f2p0_1067	0.00541132	-7.5298	0.00319495	0.0469138	down	11.7367	0.0766667	0	1.14	34.07	0	0.23	0	XP_019128875.2(complement factor H-related protein 1 isoform X3 [Larimichthys crocea])
transcript7715_f7p0_2765	0.425633	-1.23232	0.00322144	0.0472059	down	67.4933	36.27	45.98	59.46	97.04	25.99	31.28	51.54	XP_019115031.2(AN1-type zinc finger protein 5 isoform X1 [Larimichthys crocea])
transcript11918_f4p0_2206	0.313024	-1.67565	0.00329832	0.0481443	down	1.44333	0.596667	1.06	2.18	1.09	0.91	0.38	0.5	XP_010732157.1(transforming growth factor beta-3 proprotein [Larimichthys crocea])
transcript26113_f2p0_607	0.00035038	-11.4788	0.00330276	0.0481468	down	46.6333	0	114.1	0	25.8	0	0	0	XP_010754599.1(acyl-CoA-binding protein [Larimichthys crocea])
transcript24977_f4p0_717	0.168588	-2.56843	0.00330562	0.0481573	down	180.043	51.95	387.18	62.26	90.69	65.13	47.84	42.88	AUG32016.1(NADH dehydrogenase subunit 4 [Aplodinotus grunniens])
transcript11765_f6p0_2214	0.042368	-4.56088	0.00330787	0.0481588	down	1.85333	0.116667	2.13	1.31	2.12	0	0.35	0	XP_010740994.2(homocysteine-responsive endoplasmic reticulum-resident ubiquitin-like domain member 2 protein isoform X1 [Larimichthys crocea])
transcript1749_f2p0_4231	0.4677	-1.09635	0.00331852	0.0482514	down	9.71667	6.25	9.55	8.45	11.15	5.43	9.12	4.2	XP_010751632.1(protein ABHD18 isoform X2 [Larimichthys crocea])
transcript19218_f5p0_1493	0.0239003	-5.38683	0.00332449	0.0482759	down	0.29	0	0.12	0.17	0.58	0	0	0	KAE8285877.1(Elongation factor 1-gamma [Larimichthys crocea])
transcript23754_f3p0_916	0.284435	-1.81383	0.00332292	0.0482759	down	3.86667	1.59333	5.08	3.26	3.26	1.44	1.48	1.86	KAF1390440.1(hypothetical protein PFLUV_G00058070 [Perca fluviatilis])
transcript24309_f6p0_844	0.00317554	-8.29878	0.00335495	0.0485928	down	3.29	0	7.52	0	2.35	0	0	0	XP_018554264.1(PREDICTED: retinol-binding protein 4 [Lates calcarifer])
transcript16057_f3p0_1786	0.00828369	-6.91551	0.00341013	0.0492969	down	0.713333	0	0.11	0.04	1.99	0	0	0	TKS87571.1(hypothetical protein D9C73_021695 [Collichthys lucidus])
transcript25067_f2p0_743	0.166151	-2.58943	0.00342279	0.0494481	down	7.55667	2.06	14.44	5.21	3.02	2.1	2.1	1.98	XP_010754236.1(C-type natriuretic peptide 3 [Larimichthys crocea])
transcript19911_f4p0_1375	0.0439064	-4.50942	0.00342596	0.0494622	down	5.17333	0.256667	0.51	0.1	14.91	0.1	0.38	0.29	TMS22340.1(Glucose-6-phosphatase [Larimichthys crocea])
transcript27404_f3p0_421	0.373065	-1.4225	0.00343248	0.0495245	down	123.47	71.2533	152.39	100.98	117.04	63.16	66.39	84.21	YP_009112214.1(NADH dehydrogenase subunit 2 [Argyrosomus amoyensis])
transcript22242_f2p0_1121	0.303668	-1.71944	0.00344581	0.0496532	down	25.9533	11.4967	36.3	13.44	28.12	8.01	13.77	12.71	CAG07183.1(unnamed protein product [Tetraodon nigroviridis])
