# Supplementary material for: Gut Microbes Reveal Pseudomonas Medicates Ingestion Preference via Protein Utilization and Cellular Homeostasis Under Feed Domestication in Freshwater Drum, Aplodinotus grunniens
Source: Front Microbiol. 2022 May 26;13:861705. doi: 10.3389/fmicb.2022.861705 (PMC9204248; doi:10.3389/fmicb.2022.861705)
Supplement: Supplementary Table 2 — GO and KEGG enrichment of DEGs under feed domestication in A. grunniens intestine. (A) GO items of DEGs; (B) KEGG items of DEGs. [file Data_Sheet_2.XLSX]

## Sheet: Tab S2A GO items
Supplementary Table 2A GO enrichment of DEGs under feed domestication in A. grunniens intestine
Term Type	Description	Ratio_in_study	Ratio_in_pop	Pvalue	Corrected Pvalue
CC	collagen trimer	31/846	115/20153	3.04445e-07	0.00154871
MF	extracellular matrix structural constituent	30/846	85/20153	4.20504e-07	0.00154871
MF	lipid transporter activity	17/846	89/20153	8.06292e-07	0.00197972
BP	nuclear division	6/846	13/20153	7.16019e-06	0.0131855
BP	organelle fission	7/846	22/20153	2.19718e-05	0.0323688
CC	chylomicron	5/846	10/20153	2.7221e-05	0.0334183
CC	B cell receptor complex	4/846	6/20153	4.32261e-05	0.0420013
CC	extracellular matrix	8/846	33/20153	5.08363e-05	0.0420013
CC	keratin filament	10/846	52/20153	5.13185e-05	0.0420013

## Sheet: Tab S2B KEGG items
Supplementary Table 2B KEGG enrichment of DEGs under feed domestication in A. grunniens intestine
Num	Pathway id	Description	Database	Ratio_in_study	Ratio_in_pop	Pvalue	Corrected Pvalue	First Category	Second Category
34	map04512	ECM-receptor interaction	KEGG PATHWAY	34/813	167/20270	3.54337e-15	1.10553e-12	Environmental Information Processing	Signaling molecules and interaction
47	map04926	Relaxin signaling pathway	KEGG PATHWAY	47/813	340/20270	1.18914e-13	1.85506e-11	Organismal Systems	Endocrine system
44	map04974	Protein digestion and absorption	KEGG PATHWAY	44/813	309/20270	2.56865e-13	2.67139e-11	Organismal Systems	Digestive system
42	map04933	AGE-RAGE signaling pathway in diabetic complications	KEGG PATHWAY	42/813	307/20270	3.47913e-12	2.71372e-10	Human Diseases	Endocrine and metabolic disease
36	map05146	Amoebiasis	KEGG PATHWAY	36/813	299/20270	4.27986e-09	2.67063e-07	Human Diseases	Infectious disease: parasitic
30	map04979	Cholesterol metabolism	KEGG PATHWAY	30/813	257/20270	1.65864e-07	8.62491e-06	Organismal Systems	Digestive system
24	map04975	Fat digestion and absorption	KEGG PATHWAY	24/813	196/20270	1.19445e-06	5.32381e-05	Organismal Systems	Digestive system
49	map05205	Proteoglycans in cancer	KEGG PATHWAY	49/813	599/20270	1.977e-06	7.71028e-05	Human Diseases	Cancer: overview
42	map04510	Focal adhesion	KEGG PATHWAY	42/813	508/20270	8.22503e-06	0.000285134	Cellular Processes	Cellular community - eukaryotes
53	map04151	PI3K-Akt signaling pathway	KEGG PATHWAY	53/813	720/20270	1.60912e-05	0.000502046	Environmental Information Processing	Signal transduction
19	map04977	Vitamin digestion and absorption	KEGG PATHWAY	19/813	157/20270	1.7916e-05	0.000508164	Organismal Systems	Digestive system
17	map00270	Cysteine and methionine metabolism	KEGG PATHWAY	17/813	133/20270	2.40053e-05	0.000624137	Metabolism	Amino acid metabolism
38	map04611	Platelet activation	KEGG PATHWAY	38/813	486/20270	7.32529e-05	0.00175807	Organismal Systems	Immune system
13	map05144	Malaria	KEGG PATHWAY	13/813	106/20270	0.000321674	0.00716873	Human Diseases	Infectious disease: parasitic
43	map05165	Human papillomavirus infection	KEGG PATHWAY	43/813	619/20270	0.000352668	0.00733549	Human Diseases	Infectious disease: viral
5	map00400	Phenylalanine, tyrosine and tryptophan biosynthesis	KEGG PATHWAY	5/813	18/20270	0.0005679	0.0110741	Metabolism	Amino acid metabolism
16	map05212	Pancreatic cancer	KEGG PATHWAY	16/813	170/20270	0.00137974	0.0253223	Human Diseases	Cancer: specific types
6	map00670	One carbon pool by folate	KEGG PATHWAY	6/813	32/20270	0.00151503	0.0262604	Metabolism	Metabolism of cofactors and vitamins
8	map05217	Basal cell carcinoma	KEGG PATHWAY	8/813	56/20270	0.00166979	0.0274197	Human Diseases	Cancer: specific types
17	map05210	Colorectal cancer	KEGG PATHWAY	17/813	197/20270	0.00252998	0.0394676	Human Diseases	Cancer: specific types
30	map05012	Parkinson disease	KEGG PATHWAY	30/813	434/20270	0.00281635	0.039941	Human Diseases	Neurodegenerative disease
27	map04932	Non-alcoholic fatty liver disease (NAFLD)	KEGG PATHWAY	27/813	377/20270	0.00275676	0.0409576	Human Diseases	Endocrine and metabolic disease
25	map04218	Cellular senescence	KEGG PATHWAY	25/813	346/20270	0.00345899	0.0431681	Cellular Processes	Cell growth and death
18	map04060	Cytokine-cytokine receptor interaction	KEGG PATHWAY	18/813	220/20270	0.00341763	0.0444292	Environmental Information Processing	Signaling molecules and interaction
18	map04928	Parathyroid hormone synthesis, secretion and action	KEGG PATHWAY	18/813	222/20270	0.00376034	0.0451241	Organismal Systems	Endocrine system
5	map00130	Ubiquinone and other terpenoid-quinone biosynthesis	KEGG PATHWAY	5/813	26/20270	0.00334231	0.0453392	Metabolism	Metabolism of cofactors and vitamins
