# Supplementary material for: Gut Microbes Reveal Pseudomonas Medicates Ingestion Preference via Protein Utilization and Cellular Homeostasis Under Feed Domestication in Freshwater Drum, Aplodinotus grunniens
Source: Front Microbiol. 2022 May 26;13:861705. doi: 10.3389/fmicb.2022.861705 (PMC9204248; doi:10.3389/fmicb.2022.861705)
Supplement: Supplementary Table 4 — Pearson analysis between DEGs and microbes. [file Data_Sheet_4.XLSX]

## Sheet: Tab S4
Supplementary Tab 4 Pearson analysis between DEGs and microbes
	Mycobacterium	Romboutsia	unclassified c Bacilli	Methylocystis	Plesiomonas	Pseudomonas
PKCA	-	0.033483	0.0165432	-	-	0.0197151
FN	-	-	-	-	0.00678928	-
PKCB	0.00383945	-	-	0.0165131	-	0.00520826
C/EBPA	-	0.0244034	-	-	-	-
Casp3	-	-	-	-	0.0473507	-
MEP1B	0.0407983	-	-	-	-	-
SLC3A1	0.00436903	-	0.0254457	0.0173	-	0.00703728
MEP1A	0.0298666	-	0.0138928	-	-	0.00362204
CD36	-	-	0.0226493	-	-	0.00265313
ATF4X2	0.0198801	-	-	0.00476353	-	-
GNB5	0.00943776	-	0.045822	0.0422969	-	0.0132897
SLC15A1	0.0307542	-	0.0129639	-	-	0.00252487
TGFB1	0.0146866	-	0.0393319	0.0284988	-	-
MAPK13	0.0414196	-	-	-	-	-
STAT3		0.00622181	0.000309745	-	-	0.0268293
FNQ60	0.0406452	-	-	-	-	0.026959
INSL7	0.0223599	-	-	0.0259346	-	-
IL-8	0.020108	-	0.0363109	0.0313234	-	-
TLP3	0.0114884	-	-	0.0162693	-	-
c-FOS	-	0.0388036	0.00305972	-	-	0.0204025
C1QTNF9	-	0.0148988	9.1439e-05	-	-	0.0136568
COL6A1	0.0144532	0.0807534	0.0212355	0.0294843	-	0.0237087
TGFBR2	0.039899	-	0.0210061	-	-	0.030631
MMP2	0.0401454	-	0.0408177	-	-	-
CD44	-	-	-	-	0.00746158	-
PLCD1	0.0182349	0.038879	0.00899878	0.0257342	-	0.0116069
ATF4X1	0.0142975		0.0162791	0.0453867	-	0.00594422
BAX	-	0.0352516	0.00379694	-	-	0.0265407
FAK1	-	-	-	-	0.0080813	-
ITGA6	0.00514044	-	0.0323789	0.017923	-	0.0237596
LPL	-	-	-	-	-	-
CREB1	0.0253067	0.0120127	0.00363267	0.0228238	-	0.0181041
GNAI2	0.0228574	-	-	-	-	-
PP1B	-	-	-	-	0.0144303	-
VEGFAA	-	0.0317457	0.00441619	-	-	0.0665846
LAMC1	0.00315562	-	0.0258813	0.0136829	-	0.0168034
NPY4R	0.0327458	-	0.00970835	-	-	0.0343932
GNAO1	0.0497693	0.0225922	-	0.0208954	-	0.0165031
GNAI1	-	-	-	-	0.0154606	-
C/EBPB	-	-	0.00672518	-	-	0.00286993
TGFB3	-	-	-	-	0.0223827	-
ITGB1	-	0.0083218	0.00010485	-	-	0.00613385
VEGFC	0.0314309	-	-	0.0366987	-	-
SLC7A9	0.000775485	-	0.0345686	0.00438828	-	0.00394173
COLA1	0.0452671	-	0.0499899	-	-	-
COLA2	-	-	-	-	-	-
